# Supplementary material for: APOE4 accelerates menopause-associated brain metabolic shift and disrupts bioenergetic adaptation
Source: Front Aging Neurosci. 2026 Jun 2;18:1796680. doi: 10.3389/fnagi.2026.1796680 (PMC13269260; doi:10.3389/fnagi.2026.1796680)
Supplement: Supplementary Table 1 — Fold change and statistical summary for heatmap comparisons. [file Table_1.xlsx]

## Sheet: Supplemental data
Figure 3A		APOE33_9M_REG	APOE34_9M_REG	APOE44_9M_REG	APOE33_9M_IRREG	APOE34_9M_IRREG	APOE44_9M_IRREG	APOE33_15M_IRREG	APOE34_15M_IRREG	APOE44_15M_IRREG	APOE33_15M_ACYC	APOE34_15M_ACYC	APOE44_15M_ACYC	APOE34_6M_REG	APOE44_6M_REG	APOE44_6M_REG	APOE34_9M_REG	APOE44_9M_REG	APOE44_9M_REG	APOE34_9M_IRREG	APOE44_9M_IRREG	APOE44_9M_IRREG	APOE34_15M_IRREG	APOE44_15M_IRREG	APOE44_15M_IRREG	APOE34_15M_ACYC	APOE44_15M_ACYC	APOE44_15M_ACYC	APOE33_9M_REG	APOE33_9M_REG	APOE34_9M_REG	APOE34_9M_REG	APOE44_9M_REG	APOE44_9M_REG	APOE33_9M_IRREG	APOE33_9M_IRREG	APOE34_9M_IRREG	APOE34_9M_IRREG	APOE44_9M_IRREG	APOE44_9M_IRREG	APOE33_15M_IRREG	APOE33_15M_IRREG	APOE34_15M_IRREG	APOE34_15M_IRREG	APOE44_15M_IRREG	APOE44_15M_IRREG	APOE33_15M_ACYC	APOE33_15M_ACYC	APOE34_15M_ACYC
Amino Acid		APOE33_6M_REG	APOE34_6M_REG	APOE44_6M_REG	APOE33_9M_REG	APOE34_9M_REG	APOE44_9M_REG	APOE33_9M_IRREG	APOE34_9M_IRREG	APOE44_9M_IRREG	APOE33_15M_IRREG	APOE34_15M_IRREG	APOE44_15M_IRREG	APOE33_6M_REG	APOE33_6M_REG	APOE34_6M_REG	APOE33_9M_REG	APOE33_9M_REG	APOE34_9M_REG	APOE33_9M_IRREG	APOE33_9M_IRREG	APOE34_9M_IRREG	APOE33_15M_IRREG	APOE33_15M_IRREG	APOE34_15M_IRREG	APOE33_15M_ACYC	APOE33_15M_ACYC	APOE34_15M_ACYC	APOE33_6M_REG	APOE33_6M_REG	APOE34_6M_REG	APOE34_6M_REG	APOE44_6M_REG	APOE44_6M_REG	APOE33_9M_REG	APOE33_9M_REG	APOE34_9M_REG	APOE34_9M_REG	APOE44_9M_REG	APOE44_9M_REG	APOE33_9M_IRREG	APOE33_9M_IRREG	APOE34_9M_IRREG	APOE34_9M_IRREG	APOE44_9M_IRREG	APOE44_9M_IRREG	APOE33_15M_IRREG	APOE33_15M_IRREG	APOE34_15M_IRREG
Pathway	Biochemical Name	Fold Change	Fold Change	Fold Change	Fold Change	Fold Change	Fold Change	Fold Change	Fold Change	Fold Change	Fold Change	Fold Change	Fold Change	Fold Change	Fold Change	Fold Change	Fold Change	Fold Change	Fold Change	Fold Change	Fold Change	Fold Change	Fold Change	Fold Change	Fold Change	Fold Change	Fold Change	Fold Change	p-value	q-value	p-value	q-value	p-value	q-value	p-value	q-value	p-value	q-value	p-value	q-value	p-value	q-value	p-value	q-value	p-value	q-value	p-value	q-value	p-value
Amino Acid	alanine	0.93	0.9	0.97	1	1.14	1.03	1	0.94	1.04	1.06	0.96	0.96	0.96	0.92	0.96	0.93	0.96	1.04	1.05	0.99	0.94	0.99	1.02	1.03	0.9	0.92	1.03	0.0065	0.2904	0.0129	0.5776	0.471	0.9555	0.945	0.9977	0.0101	0.1342	0.477	0.5844	0.913	0.6828	0.3346	0.6607	0.4718	0.9705	0.3887	0.6959	0.6699
Amino Acid	glycine	1.03	0.9	0.97	0.96	1.15	1.08	1.03	0.97	0.98	1.14	0.88	0.98	1.05	0.98	0.94	0.92	0.92	1	1.1	1.04	0.94	1.04	0.99	0.95	0.8	0.85	1.06	0.6996	0.935	0.1019	0.66	0.5748	0.9555	0.5761	0.9977	0.0621	0.2598	0.1264	0.4587	0.5738	0.6147	0.6275	0.6994	0.6424	0.9887	0.1428	0.4903	0.1167
Amino Acid	serine	0.97	0.91	0.91	0.96	1.04	1.01	1.05	0.99	1.03	0.94	1	0.95	0.98	1.02	1.04	0.92	0.96	1.04	1	1.01	1.01	0.94	0.99	1.06	1	1	1	0.3414	0.8722	0.0201	0.5826	0.0871	0.9555	0.1943	0.9977	0.6108	0.5676	0.7329	0.6503	0.2506	0.5158	0.9119	0.7467	0.1802	0.9614	0.2616	0.6147	0.9367
Amino Acid	cysteine	0.98	0.89	0.94	1.12	1.1	1.11	1.15	1	0.95	0.81	0.76	1.03	1.07	0.98	0.91	0.97	0.93	0.96	0.96	0.92	0.96	0.83	0.76	0.91	0.78	0.96	1.22	0.8968	0.9442	0.912	0.8574	0.7921	0.9711	0.6609	0.9977	0.9199	0.6445	0.639	0.6377	0.4841	0.5755	0.9821	0.7617	0.8473	0.9887	0.3942	0.6981	0.3762
Amino Acid	arginine	1.04	0.97	0.92	1.01	1.15	1.17	1.02	0.9	0.96	0.94	0.9	0.98	1.06	0.99	0.93	0.99	0.87	0.88	1.13	1	0.89	1	0.95	0.95	0.97	1	1.03	0.4804	0.8878	0.7308	0.8368	0.3232	0.9555	0.8525	0.9977	0.1339	0.3504	0.0416	0.4396	0.8271	0.6666	0.2768	0.6607	0.6081	0.9887	0.4462	0.7108	0.2071
Amino Acid	proline	1.05	0.93	0.91	0.96	1.19	1.15	0.98	0.9	0.94	1.07	0.91	0.97	1.02	0.97	0.95	0.9	0.84	0.93	1.12	1.01	0.9	1.02	0.97	0.95	0.87	0.88	1.01	0.4417	0.8802	0.099	0.66	0.1943	0.9555	0.543	0.9977	0.0198	0.1665	0.017	0.4394	0.7396	0.6556	0.1529	0.6607	0.3129	0.9614	0.4349	0.7108	0.2003
Amino Acid	histidine	1.14	0.97	1	0.94	1.14	1.24	1	0.9	0.88	0.95	0.89	0.95	1.07	0.96	0.9	0.92	0.85	0.93	1.11	1.12	1.01	0.99	0.98	0.99	0.93	0.98	1.05	0.2349	0.814	0.8268	0.8516	0.9892	0.9889	0.5364	0.9977	0.2056	0.4105	0.0524	0.4396	0.9774	0.698	0.2936	0.6607	0.248	0.9614	0.6285	0.7315	0.274
Amino Acid	glutamine	1.11	0.91	0.96	1.05	1.05	1.19	0.91	1.05	0.84	0.99	0.93	1.08	1.11	1.05	0.95	0.91	0.9	1	0.91	1.03	1.12	1.05	0.94	0.9	0.99	1.03	1.04	0.1201	0.7642	0.462	0.8255	0.4768	0.9555	0.5277	0.9977	0.3947	0.4992	0.0439	0.4396	0.1737	0.4488	0.5388	0.6894	0.0368	0.8537	0.761	0.7799	0.3071
Amino Acid	glutamate	0.99	0.93	0.99	0.99	0.96	1.02	1	1.09	1.02	0.95	1	0.93	0.97	0.97	1	0.91	0.97	1.07	0.88	1	1.14	0.96	1.02	1.07	1.01	1	0.99	0.7127	0.935	0.1064	0.66	0.9276	0.9874	0.8872	0.9977	0.4516	0.5127	0.5204	0.6141	0.8892	0.6759	0.1886	0.6607	0.5603	0.9887	0.2826	0.6273	0.8808
Amino Acid	methionine	1.11	0.84	0.91	0.93	1.21	1.34	0.93	0.92	0.85	1.01	0.91	0.95	1.1	0.94	0.85	0.83	0.77	0.93	1.07	1.11	1.03	1.06	1.01	0.95	0.95	0.95	1	0.2356	0.814	0.1219	0.6819	0.103	0.9555	0.489	0.9977	0.1151	0.3252	0.0003	0.1587	0.4526	0.5649	0.4028	0.664	0.0411	0.8537	0.9811	0.8142	0.1807
Amino Acid	valine	0.96	0.89	0.86	0.97	1.21	1.09	1.03	0.87	1.03	0.96	0.96	1	0.96	0.93	0.97	0.88	0.83	0.93	1.1	0.93	0.84	0.94	0.93	0.99	0.94	0.97	1.03	0.4308	0.8802	0.1008	0.66	0.0914	0.9555	0.6705	0.9977	0.0688	0.265	0.1902	0.5	0.6671	0.6343	0.1768	0.6607	0.932	0.9887	0.4395	0.7108	0.5961
Amino Acid	aspartate	1	0.93	1.02	0.96	1.16	1.03	1	0.95	0.95	1.12	0.94	0.98	1	0.97	0.97	0.93	0.98	1.06	1.13	1.06	0.94	1.06	1	0.94	0.89	0.88	0.99	0.9855	0.9556	0.2385	0.7715	0.7371	0.9707	0.5061	0.9977	0.0188	0.1665	0.5987	0.6237	0.9327	0.6847	0.3163	0.6607	0.3958	0.9614	0.2937	0.638	0.2737
Amino Acid	asparagine	0.99	0.98	0.99	1.02	1.18	1.18	0.96	0.91	0.87	1.02	0.93	1.03	0.96	0.91	0.95	0.95	0.91	0.96	1.1	1.05	0.96	1.05	0.96	0.92	0.96	0.97	1.01	0.8409	0.9442	0.7525	0.8406	0.8253	0.9783	0.7627	0.9977	0.0704	0.265	0.0043	0.2455	0.5483	0.6002	0.3255	0.6607	0.0864	0.8537	0.7411	0.7714	0.4339
Amino Acid	lysine	0.98	0.85	0.87	0.96	1.19	1.15	1.05	0.89	0.98	0.95	0.98	1.02	1.07	0.96	0.9	0.93	0.85	0.91	1.16	1.02	0.88	0.97	0.95	0.98	1	1.02	1.02	0.5566	0.9066	0.0237	0.5826	0.0463	0.9555	0.4419	0.9977	0.0384	0.2479	0.0154	0.4394	0.3476	0.5489	0.1411	0.6607	0.7215	0.9887	0.4359	0.7108	0.7595
Amino Acid	leucine	1.04	1.03	0.92	0.96	1.22	1.11	1.02	0.9	0.98	0.95	0.9	1.02	0.96	0.99	1.03	0.95	0.87	0.91	1.2	1	0.83	1.06	0.96	0.9	1	1.02	1.03	0.537	0.9066	0.6396	0.8368	0.3471	0.9555	0.5972	0.9977	0.015	0.159	0.1752	0.4922	0.7649	0.6588	0.2176	0.6607	0.7395	0.9887	0.5739	0.7302	0.224
Amino Acid	threonine	0.97	0.88	0.92	1.04	1.15	1.07	0.9	0.96	0.99	1.06	0.86	0.95	0.95	0.88	0.93	0.87	0.84	0.96	0.96	0.87	0.9	1.03	0.95	0.93	0.83	0.86	1.03	0.6103	0.9104	0.2261	0.7619	0.2472	0.9555	0.5388	0.9977	0.1164	0.3266	0.1524	0.4799	0.1139	0.3582	0.5663	0.6951	0.7647	0.9887	0.6578	0.7396	0.1217
Amino Acid	tryptophan	1.09	0.77	0.95	0.98	1.19	1.36	1.02	1.04	0.87	1.14	0.82	0.98	1.2	0.94	0.78	0.85	0.82	0.96	1.04	1.14	1.09	1.06	0.98	0.92	0.76	0.84	1.1	0.6583	0.9199	0.0178	0.5776	0.4179	0.9555	0.9784	0.999	0.1056	0.3173	0.1985	0.5061	0.7872	0.6588	0.8053	0.7224	0.6069	0.9887	0.3543	0.6805	0.1604
Amino Acid	phenylalanine	1.1	0.91	0.92	0.99	1.16	1.25	0.96	0.97	0.93	1	0.88	0.95	1.05	0.96	0.92	0.87	0.8	0.92	1.02	1.01	0.99	1.03	0.98	0.95	0.91	0.93	1.02	0.1959	0.7994	0.1388	0.6985	0.2113	0.9555	0.9894	0.999	0.1017	0.3083	0.0025	0.2455	0.3824	0.5524	0.732	0.7034	0.3811	0.9614	0.9269	0.8065	0.0541
Amino Acid	tyrosine	1.13	0.7	0.87	0.98	1.58	1.71	0.84	0.89	0.8	1.53	0.77	0.89	1.26	1	0.79	0.78	0.77	0.98	1.26	1.33	1.06	1.34	1.27	0.95	0.68	0.74	1.1	0.5956	0.9066	0.1421	0.6985	0.3703	0.9555	0.9064	0.9977	0.0824	0.2725	0.006	0.282	0.4414	0.5585	0.6815	0.7034	0.2085	0.9614	0.1045	0.4561	0.1829
Amino Acid	isoleucine	0.99	1.02	0.93	0.96	1.16	1.06	1.09	0.92	0.99	0.96	0.92	1.04	0.95	0.97	1.02	0.98	0.9	0.92	1.18	1	0.84	1	0.9	0.9	0.97	0.98	1.01	0.7858	0.9442	0.7332	0.8368	0.3896	0.9555	0.5691	0.9977	0.0392	0.2495	0.4224	0.5748	0.1867	0.4524	0.3207	0.6607	0.8103	0.9887	0.533	0.7216	0.3947
Figure 3B		APOE33_9M_REG	APOE34_9M_REG	APOE44_9M_REG	APOE33_9M_IRREG	APOE34_9M_IRREG	APOE44_9M_IRREG	APOE33_15M_IRREG	APOE34_15M_IRREG	APOE44_15M_IRREG	APOE33_15M_ACYC	APOE34_15M_ACYC	APOE44_15M_ACYC	APOE34_6M_REG	APOE44_6M_REG	APOE44_6M_REG	APOE34_9M_REG	APOE44_9M_REG	APOE44_9M_REG	APOE34_9M_IRREG	APOE44_9M_IRREG	APOE44_9M_IRREG	APOE34_15M_IRREG	APOE44_15M_IRREG	APOE44_15M_IRREG	APOE34_15M_ACYC	APOE44_15M_ACYC	APOE44_15M_ACYC	APOE33_9M_REG	APOE33_9M_REG	APOE34_9M_REG	APOE34_9M_REG	APOE44_9M_REG	APOE44_9M_REG	APOE33_9M_IRREG	APOE33_9M_IRREG	APOE34_9M_IRREG	APOE34_9M_IRREG	APOE44_9M_IRREG	APOE44_9M_IRREG	APOE33_15M_IRREG	APOE33_15M_IRREG	APOE34_15M_IRREG	APOE34_15M_IRREG	APOE44_15M_IRREG	APOE44_15M_IRREG	APOE33_15M_ACYC	APOE33_15M_ACYC	APOE34_15M_ACYC
Gamma-glutamyl Amino Acid		APOE33_6M_REG	APOE34_6M_REG	APOE44_6M_REG	APOE33_9M_REG	APOE34_9M_REG	APOE44_9M_REG	APOE33_9M_IRREG	APOE34_9M_IRREG	APOE44_9M_IRREG	APOE33_15M_IRREG	APOE34_15M_IRREG	APOE44_15M_IRREG	APOE33_6M_REG	APOE33_6M_REG	APOE34_6M_REG	APOE33_9M_REG	APOE33_9M_REG	APOE34_9M_REG	APOE33_9M_IRREG	APOE33_9M_IRREG	APOE34_9M_IRREG	APOE33_15M_IRREG	APOE33_15M_IRREG	APOE34_15M_IRREG	APOE33_15M_ACYC	APOE33_15M_ACYC	APOE34_15M_ACYC	APOE33_6M_REG	APOE33_6M_REG	APOE34_6M_REG	APOE34_6M_REG	APOE44_6M_REG	APOE44_6M_REG	APOE33_9M_REG	APOE33_9M_REG	APOE34_9M_REG	APOE34_9M_REG	APOE44_9M_REG	APOE44_9M_REG	APOE33_9M_IRREG	APOE33_9M_IRREG	APOE34_9M_IRREG	APOE34_9M_IRREG	APOE44_9M_IRREG	APOE44_9M_IRREG	APOE33_15M_IRREG	APOE33_15M_IRREG	APOE34_15M_IRREG
Pathway	Biochemical Name	Fold Change	Fold Change	Fold Change	Fold Change	Fold Change	Fold Change	Fold Change	Fold Change	Fold Change	Fold Change	Fold Change	Fold Change	Fold Change	Fold Change	Fold Change	Fold Change	Fold Change	Fold Change	Fold Change	Fold Change	Fold Change	Fold Change	Fold Change	Fold Change	Fold Change	Fold Change	Fold Change	p-value	q-value	p-value	q-value	p-value	q-value	p-value	q-value	p-value	q-value	p-value	q-value	p-value	q-value	p-value	q-value	p-value	q-value	p-value	q-value	p-value
Gamma-glutamyl Amino Acid	gamma-glutamyl-alpha-lysine	1.19	0.92	0.95	0.89	1.32	1.14	1.13	0.84	1.06	1.1	0.78	0.91	1.31	0.94	0.71	1.02	0.74	0.73	1.51	0.95	0.63	1.13	0.9	0.79	0.8	0.74	0.92	0.8172	0.9442	0.7687	0.8407	0.7954	0.9711	0.9436	0.9977	0.3171	0.4743	0.5648	0.6192	0.5092	0.584	0.4599	0.664	0.9598	0.9959	0.9185	0.8065	0.4738
Gamma-glutamyl Amino Acid	gamma-glutamylglutamate	1.14	0.94	1	0.92	1.17	1.12	1.12	0.94	0.89	1.01	0.86	0.94	1.09	1	0.91	0.9	0.88	0.98	1.15	1.08	0.94	0.97	0.86	0.89	0.83	0.8	0.97	0.3117	0.8432	0.6451	0.8368	0.9946	0.9889	0.4846	0.9977	0.2068	0.4105	0.225	0.5101	0.2809	0.5249	0.6379	0.7024	0.2783	0.9614	0.9328	0.8065	0.3349
Gamma-glutamyl Amino Acid	gamma-glutamylglutamine	1.28	1.04	0.94	1.06	0.96	1.34	1.12	1.14	0.74	0.77	0.88	1.17	1.21	1.19	0.98	0.99	0.87	0.89	0.89	1.11	1.24	0.91	0.73	0.8	1.03	1.1	1.06	0.0779	0.6607	0.5545	0.8368	0.54	0.9555	0.6352	0.9977	0.5995	0.5622	0.0278	0.4396	0.2987	0.5257	0.4532	0.664	0.0085	0.8537	0.0706	0.4175	0.4568
Gamma-glutamyl Amino Acid	gamma-glutamylglycine	1.25	0.92	0.93	0.94	1.56	1.22	1.13	0.82	0.86	1.41	0.65	0.79	1.31	1.15	0.88	0.97	0.85	0.88	1.62	1.12	0.69	1.18	0.85	0.72	0.54	0.47	0.88	0.7014	0.935	0.9507	0.8653	0.8925	0.9874	0.9923	0.999	0.0607	0.2598	0.2086	0.5101	0.4083	0.5524	0.3405	0.6607	0.302	0.9614	0.3762	0.6923	0.0601
Gamma-glutamyl Amino Acid	gamma-glutamylhistidine	1.27	0.89	1	0.86	1.46	1.3	0.95	0.83	0.92	1.45	0.68	0.9	1.19	0.92	0.77	0.83	0.72	0.86	1.41	1.08	0.77	1.23	1.04	0.85	0.58	0.65	1.12	0.3661	0.874	0.6304	0.8368	0.8554	0.9863	0.5711	0.9977	0.0741	0.265	0.0888	0.4396	0.9919	0.6992	0.3538	0.6607	0.5212	0.9887	0.2811	0.6273	0.0364
Gamma-glutamyl Amino Acid	gamma-glutamylleucine	1.1	0.9	0.95	0.97	1.36	1.16	0.99	0.87	0.9	1.21	0.8	1.01	1.17	1.02	0.87	0.96	0.88	0.92	1.36	1.06	0.78	1.2	0.97	0.81	0.79	0.81	1.03	0.4985	0.9038	0.4354	0.8253	0.8177	0.9746	0.712	0.9977	0.0199	0.1665	0.1281	0.4587	0.8363	0.6668	0.2902	0.6607	0.3351	0.9614	0.4815	0.7114	0.2142
Gamma-glutamyl Amino Acid	gamma-glutamylmethionine	1.48	0.8	0.77	0.95	1.31	1.9	1.16	0.92	0.65	0.75	0.84	1.01	1.51	1.24	0.82	0.82	0.64	0.79	1.12	1.29	1.15	0.88	0.72	0.82	1	0.98	0.98	0.0563	0.6219	0.2567	0.7715	0.1894	0.9555	0.8362	0.9977	0.3956	0.4992	0.0042	0.2455	0.4028	0.5524	0.8066	0.7224	0.0472	0.8537	0.2239	0.6	0.4439
Gamma-glutamyl Amino Acid	gamma-glutamylphenylalanine	1.37	0.87	0.85	0.95	1.47	1.43	1.01	0.89	0.9	1.31	0.62	0.91	1.34	1.11	0.83	0.85	0.69	0.82	1.32	1.05	0.79	1.16	0.93	0.8	0.55	0.65	1.18	0.4564	0.8802	0.506	0.835	0.6105	0.9653	0.9632	0.9977	0.1378	0.3555	0.048	0.4396	0.6437	0.6328	0.644	0.7024	0.495	0.9808	0.6648	0.743	0.0344
Gamma-glutamyl Amino Acid	gamma-glutamylserine	1.13	0.92	0.89	0.9	1.23	1.12	1.12	0.93	0.92	1.08	0.81	0.98	1.12	1.11	0.99	0.91	0.87	0.95	1.25	1.08	0.87	1.04	0.89	0.86	0.77	0.8	1.04	0.3656	0.874	0.631	0.8368	0.4171	0.9555	0.4521	0.9977	0.1645	0.3772	0.2258	0.5101	0.2817	0.5249	0.5969	0.6951	0.373	0.9614	0.7876	0.7865	0.2665
Gamma-glutamyl Amino Acid	gamma-glutamylthreonine	1.09	0.85	0.91	1.03	1.17	1.19	0.93	0.97	0.95	1.02	0.93	0.92	1.06	1.04	0.98	0.83	0.87	1.05	0.95	1.01	1.06	0.99	1.03	1.04	0.9	0.92	1.03	0.3894	0.874	0.1128	0.66	0.2951	0.9555	0.6961	0.9977	0.0579	0.2598	0.0389	0.4396	0.3779	0.5524	0.6734	0.7026	0.5862	0.9887	0.9096	0.8048	0.5192
Gamma-glutamyl Amino Acid	gamma-glutamyltryptophan	1.71	0.62	1.24	0.78	1.59	1.37	1	1.09	0.78	1.79	0.64	1	1.83	1.03	0.56	0.67	0.75	1.12	1.36	1.31	0.97	1.49	1.03	0.69	0.53	0.57	1.08	0.1841	0.7989	0.1957	0.745	0.2584	0.9555	0.5674	0.9977	0.3108	0.4743	0.6762	0.6488	0.7346	0.6539	0.8564	0.7375	0.6788	0.9887	0.242	0.6017	0.3256
Gamma-glutamyl Amino Acid	gamma-glutamyltyrosine	1.31	0.6	0.78	0.9	1.86	2.07	0.85	0.77	0.7	1.59	0.77	0.87	1.44	0.98	0.68	0.66	0.58	0.88	1.37	1.34	0.98	1.24	1.1	0.89	0.6	0.6	1.01	0.387	0.874	0.0833	0.66	0.2928	0.9555	0.6913	0.9977	0.0609	0.2598	0.0103	0.372	0.7288	0.6539	0.4213	0.664	0.1601	0.9614	0.409	0.702	0.2584
Gamma-glutamyl Amino Acid	gamma-glutamylvaline	1.1	0.9	0.95	0.86	1.13	1.09	1.06	0.98	0.87	1.06	0.95	1.01	1.05	1.03	0.98	0.85	0.88	1.04	1.13	1.13	1	1.04	0.93	0.89	0.93	0.88	0.95	0.2672	0.814	0.1126	0.66	0.5941	0.962	0.2382	0.9977	0.5164	0.5381	0.6955	0.6503	0.6681	0.6343	0.9561	0.76	0.488	0.9808	0.6193	0.7315	0.7101
Figure 4A		APOE33_9M_REG	APOE34_9M_REG	APOE44_9M_REG	APOE33_9M_IRREG	APOE34_9M_IRREG	APOE44_9M_IRREG	APOE33_15M_IRREG	APOE34_15M_IRREG	APOE44_15M_IRREG	APOE33_15M_ACYC	APOE34_15M_ACYC	APOE44_15M_ACYC	APOE34_6M_REG	APOE44_6M_REG	APOE44_6M_REG	APOE34_9M_REG	APOE44_9M_REG	APOE44_9M_REG	APOE34_9M_IRREG	APOE44_9M_IRREG	APOE44_9M_IRREG	APOE34_15M_IRREG	APOE44_15M_IRREG	APOE44_15M_IRREG	APOE34_15M_ACYC	APOE44_15M_ACYC	APOE44_15M_ACYC	APOE33_9M_REG	APOE33_9M_REG	APOE34_9M_REG	APOE34_9M_REG	APOE44_9M_REG	APOE44_9M_REG	APOE33_9M_IRREG	APOE33_9M_IRREG	APOE34_9M_IRREG	APOE34_9M_IRREG	APOE44_9M_IRREG	APOE44_9M_IRREG	APOE33_15M_IRREG	APOE33_15M_IRREG	APOE34_15M_IRREG	APOE34_15M_IRREG	APOE44_15M_IRREG	APOE44_15M_IRREG	APOE33_15M_ACYC	APOE33_15M_ACYC	APOE34_15M_ACYC
Glycolysis, Gluconeogenesis, and Pyruvate Metabolism		APOE33_6M_REG	APOE34_6M_REG	APOE44_6M_REG	APOE33_9M_REG	APOE34_9M_REG	APOE44_9M_REG	APOE33_9M_IRREG	APOE34_9M_IRREG	APOE44_9M_IRREG	APOE33_15M_IRREG	APOE34_15M_IRREG	APOE44_15M_IRREG	APOE33_6M_REG	APOE33_6M_REG	APOE34_6M_REG	APOE33_9M_REG	APOE33_9M_REG	APOE34_9M_REG	APOE33_9M_IRREG	APOE33_9M_IRREG	APOE34_9M_IRREG	APOE33_15M_IRREG	APOE33_15M_IRREG	APOE34_15M_IRREG	APOE33_15M_ACYC	APOE33_15M_ACYC	APOE34_15M_ACYC	APOE33_6M_REG	APOE33_6M_REG	APOE34_6M_REG	APOE34_6M_REG	APOE44_6M_REG	APOE44_6M_REG	APOE33_9M_REG	APOE33_9M_REG	APOE34_9M_REG	APOE34_9M_REG	APOE44_9M_REG	APOE44_9M_REG	APOE33_9M_IRREG	APOE33_9M_IRREG	APOE34_9M_IRREG	APOE34_9M_IRREG	APOE44_9M_IRREG	APOE44_9M_IRREG	APOE33_15M_IRREG	APOE33_15M_IRREG	APOE34_15M_IRREG
Pathway	Biochemical Name	Fold Change	Fold Change	Fold Change	Fold Change	Fold Change	Fold Change	Fold Change	Fold Change	Fold Change	Fold Change	Fold Change	Fold Change	Fold Change	Fold Change	Fold Change	Fold Change	Fold Change	Fold Change	Fold Change	Fold Change	Fold Change	Fold Change	Fold Change	Fold Change	Fold Change	Fold Change	Fold Change	p-value	q-value	p-value	q-value	p-value	q-value	p-value	q-value	p-value	q-value	p-value	q-value	p-value	q-value	p-value	q-value	p-value	q-value	p-value	q-value	p-value
Glycolysis, Gluconeogenesis, and Pyruvate Metabolism	1,5-anhydroglucitol (1,5-AG)	1.12	1.06	1.11	1.02	0.88	0.78	1.19	1.13	1.37	0.76	1.2	1.21	1.06	1.05	0.99	1.01	1.05	1.03	0.87	0.8	0.92	0.83	0.92	1.12	1.3	1.46	1.13	0.6383	0.9143	0.4457	0.8255	0.4102	0.9555	0.8378	0.9977	0.081	0.2725	0.0814	0.4396	0.1638	0.4444	0.4557	0.664	0.0407	0.8537	0.1307	0.4849	0.1119
Glycolysis, Gluconeogenesis, and Pyruvate Metabolism	3-phosphoglycerate	1.57	0.99	0.83	0.88	1.89	1.53	1.06	0.81	0.85	1.07	0.58	1.16	1.23	1.25	1.01	0.78	0.66	0.84	1.66	1.14	0.69	1.28	0.91	0.71	0.69	0.98	1.43	0.1558	0.7925	0.9801	0.8727	0.9063	0.9874	0.8387	0.9977	0.0762	0.2663	0.0701	0.4396	0.7897	0.6588	0.4662	0.664	0.4162	0.9614	0.8104	0.7895	0.1049
Glycolysis, Gluconeogenesis, and Pyruvate Metabolism	dihydroxyacetone phosphate (DHAP)	1.22	1.26	1.17	1.17	1.15	1.51	1.22	0.88	1.22	0.63	0.73	0.62	1.12	0.78	0.7	1.16	0.74	0.64	1.14	0.96	0.84	0.82	0.96	1.17	0.95	0.94	0.98	0.4558	0.8802	0.2286	0.7619	0.7827	0.9711	0.6906	0.9977	0.5516	0.5453	0.2889	0.5419	0.8903	0.6759	0.5294	0.6862	0.7578	0.9887	0.4319	0.7099	0.261
Glycolysis, Gluconeogenesis, and Pyruvate Metabolism	fructose 1,6-diphosphate/glucose 1,6-diphosphate/myo-inositol diphosphates	1.02	0.68	1.11	1.04	1.3	1.29	0.83	0.75	0.72	0.95	0.96	1.47	1.62	0.89	0.55	1.09	0.97	0.89	1.36	1.2	0.88	1.23	1.05	0.85	1.24	1.62	1.31	0.9422	0.9543	0.154	0.7245	0.4741	0.9555	0.7972	0.9977	0.303	0.4743	0.2476	0.5268	0.2827	0.5249	0.2487	0.6607	0.1318	0.9223	0.6168	0.7315	0.9152
Glycolysis, Gluconeogenesis, and Pyruvate Metabolism	fructose 6-phosphate	1.33	0.5	1.41	1.06	1.36	1.67	0.67	0.7	0.59	0.94	1.04	1.48	2.38	0.77	0.32	0.9	0.81	0.9	1.15	1.28	1.11	1.2	1.12	0.93	1.34	1.76	1.32	0.4563	0.8802	0.3248	0.8088	0.3306	0.9555	0.9855	0.999	0.3055	0.4743	0.1696	0.4915	0.3593	0.5524	0.2224	0.6607	0.17	0.9614	0.6749	0.7484	0.892
Glycolysis, Gluconeogenesis, and Pyruvate Metabolism	glucose	1.22	0.65	0.96	1.13	1.28	2.13	0.82	0.96	0.59	0.39	0.94	1.04	1.26	0.81	0.64	0.67	0.63	0.94	0.76	1.2	1.57	0.9	0.86	0.96	2.16	2.28	1.06	0.6645	0.9265	0.4097	0.8253	0.5569	0.9555	0.5028	0.9977	0.4579	0.5127	0.034	0.4396	0.3634	0.5524	0.941	0.7534	0.0629	0.8537	0.1004	0.4561	0.7637
Glycolysis, Gluconeogenesis, and Pyruvate Metabolism	glucose 6-phosphate	1.25	0.86	1.19	1.12	1.13	1.31	0.77	0.86	0.69	0.74	1.17	1.16	1.24	0.86	0.7	0.85	0.82	0.97	0.85	0.96	1.13	0.95	0.86	0.9	1.51	1.35	0.9	0.4009	0.874	0.4764	0.8291	0.2997	0.9555	0.7412	0.9977	0.4415	0.5127	0.2185	0.5101	0.4203	0.5524	0.3432	0.6607	0.093	0.8537	0.1264	0.4849	0.3992
Glycolysis, Gluconeogenesis, and Pyruvate Metabolism	glycerate	1.05	0.84	0.94	0.97	1.25	1.07	0.91	0.92	1.1	0.92	0.87	0.87	1.12	0.93	0.83	0.9	0.84	0.93	1.15	0.92	0.8	1.16	1.11	0.95	1.1	1.05	0.96	0.8459	0.9442	0.7589	0.8407	0.7523	0.9711	0.8248	0.9977	0.2939	0.4713	0.6801	0.6499	0.9084	0.6813	0.5272	0.6852	0.7574	0.9887	0.8069	0.7876	0.7771
Glycolysis, Gluconeogenesis, and Pyruvate Metabolism	lactate	0.85	0.94	0.95	1.16	1.04	1.03	0.89	1.02	1.1	1.1	0.94	0.98	0.95	0.91	0.96	1.06	1.02	0.96	0.95	0.9	0.95	1.09	1.12	1.03	0.93	1	1.08	0.1666	0.7925	0.3355	0.8196	0.521	0.9555	0.0441	0.9977	0.5463	0.5443	0.7653	0.6662	0.0888	0.3145	0.9332	0.7524	0.3553	0.9614	0.4383	0.7108	0.5636
Glycolysis, Gluconeogenesis, and Pyruvate Metabolism	phosphoenolpyruvate (PEP)	1.65	1.05	0.78	0.87	1.87	1.59	1.06	0.82	0.79	1.04	0.57	1.27	1.17	1.32	1.12	0.74	0.62	0.84	1.61	1.14	0.71	1.25	0.85	0.68	0.68	1.04	1.52	0.1233	0.7642	0.8289	0.8518	0.741	0.9707	0.8176	0.9977	0.141	0.358	0.069	0.4396	0.9134	0.6828	0.6225	0.6994	0.3101	0.9614	0.8374	0.7996	0.075
Glycolysis, Gluconeogenesis, and Pyruvate Metabolism	pyruvate	1.01	0.87	0.9	0.88	1.06	1.08	1.11	1.07	0.89	0.85	1.01	1.01	0.99	1.01	1.02	0.85	0.91	1.06	1.02	1.11	1.08	0.98	0.89	0.9	1.17	1.05	0.9	0.9434	0.9543	0.1964	0.745	0.4897	0.9555	0.2432	0.9977	0.7352	0.6007	0.2728	0.5367	0.2619	0.5193	0.6069	0.6968	0.1897	0.9614	0.0465	0.368	0.8137
Figure 4B		APOE33_9M_REG	APOE34_9M_REG	APOE44_9M_REG	APOE33_9M_IRREG	APOE34_9M_IRREG	APOE44_9M_IRREG	APOE33_15M_IRREG	APOE34_15M_IRREG	APOE44_15M_IRREG	APOE33_15M_ACYC	APOE34_15M_ACYC	APOE44_15M_ACYC	APOE34_6M_REG	APOE44_6M_REG	APOE44_6M_REG	APOE34_9M_REG	APOE44_9M_REG	APOE44_9M_REG	APOE34_9M_IRREG	APOE44_9M_IRREG	APOE44_9M_IRREG	APOE34_15M_IRREG	APOE44_15M_IRREG	APOE44_15M_IRREG	APOE34_15M_ACYC	APOE44_15M_ACYC	APOE44_15M_ACYC	APOE33_9M_REG	APOE33_9M_REG	APOE34_9M_REG	APOE34_9M_REG	APOE44_9M_REG	APOE44_9M_REG	APOE33_9M_IRREG	APOE33_9M_IRREG	APOE34_9M_IRREG	APOE34_9M_IRREG	APOE44_9M_IRREG	APOE44_9M_IRREG	APOE33_15M_IRREG	APOE33_15M_IRREG	APOE34_15M_IRREG	APOE34_15M_IRREG	APOE44_15M_IRREG	APOE44_15M_IRREG	APOE33_15M_ACYC	APOE33_15M_ACYC	APOE34_15M_ACYC
Long Chain Fatty Acid		APOE33_6M_REG	APOE34_6M_REG	APOE44_6M_REG	APOE33_9M_REG	APOE34_9M_REG	APOE44_9M_REG	APOE33_9M_IRREG	APOE34_9M_IRREG	APOE44_9M_IRREG	APOE33_15M_IRREG	APOE34_15M_IRREG	APOE44_15M_IRREG	APOE33_6M_REG	APOE33_6M_REG	APOE34_6M_REG	APOE33_9M_REG	APOE33_9M_REG	APOE34_9M_REG	APOE33_9M_IRREG	APOE33_9M_IRREG	APOE34_9M_IRREG	APOE33_15M_IRREG	APOE33_15M_IRREG	APOE34_15M_IRREG	APOE33_15M_ACYC	APOE33_15M_ACYC	APOE34_15M_ACYC	APOE33_6M_REG	APOE33_6M_REG	APOE34_6M_REG	APOE34_6M_REG	APOE44_6M_REG	APOE44_6M_REG	APOE33_9M_REG	APOE33_9M_REG	APOE34_9M_REG	APOE34_9M_REG	APOE44_9M_REG	APOE44_9M_REG	APOE33_9M_IRREG	APOE33_9M_IRREG	APOE34_9M_IRREG	APOE34_9M_IRREG	APOE44_9M_IRREG	APOE44_9M_IRREG	APOE33_15M_IRREG	APOE33_15M_IRREG	APOE34_15M_IRREG
Pathway	Biochemical Name	Fold Change	Fold Change	Fold Change	Fold Change	Fold Change	Fold Change	Fold Change	Fold Change	Fold Change	Fold Change	Fold Change	Fold Change	Fold Change	Fold Change	Fold Change	Fold Change	Fold Change	Fold Change	Fold Change	Fold Change	Fold Change	Fold Change	Fold Change	Fold Change	Fold Change	Fold Change	Fold Change	p-value	q-value	p-value	q-value	p-value	q-value	p-value	q-value	p-value	q-value	p-value	q-value	p-value	q-value	p-value	q-value	p-value	q-value	p-value	q-value	p-value
Long Chain Saturated Fatty Acid	arachidate (20:0)	1.03	1.06	0.81	0.88	1.12	1.24	1.16	0.97	1	0.96	0.87	0.88	0.93	1.07	1.15	0.96	0.84	0.87	1.23	1.19	0.97	1.03	1.02	0.99	0.93	0.94	1.01	0.9721	0.9556	0.4719	0.8266	0.166	0.9555	0.3906	0.9977	0.1675	0.3821	0.0664	0.4396	0.0426	0.2507	0.7405	0.7034	0.8654	0.9887	0.6335	0.7315	0.168
Long Chain Saturated Fatty Acid	margarate (17:0)	1.06	0.96	0.82	0.88	1.2	1.2	1.16	0.95	1.08	1.02	0.88	0.79	1	1.12	1.12	0.91	0.87	0.96	1.23	1.18	0.96	1	1.09	1.09	0.87	0.85	0.97	0.6025	0.9066	0.6845	0.8368	0.1518	0.9555	0.2524	0.9977	0.0474	0.2555	0.0899	0.4396	0.0907	0.3145	0.4867	0.6742	0.9999	0.9999	0.9318	0.8065	0.3247
Long Chain Saturated Fatty Acid	nonadecanoate (19:0)	1.16	1.13	0.85	0.82	1.18	1.21	1.33	1.03	1.14	1.01	0.81	0.78	0.99	1.16	1.18	0.96	0.85	0.89	1.38	1.25	0.91	1.06	1.07	1.01	0.86	0.82	0.96	0.4078	0.874	0.3187	0.8044	0.3504	0.9555	0.2791	0.9977	0.1284	0.3435	0.0938	0.4396	0.0287	0.2503	0.9316	0.7524	0.8195	0.9887	0.9082	0.8048	0.1529
Long Chain Saturated Fatty Acid	palmitate (16:0)	1.05	1	0.82	0.93	1.16	1.13	1.11	0.95	1.15	0.98	0.88	0.81	0.97	1.14	1.17	0.93	0.89	0.95	1.16	1.07	0.93	0.99	1.11	1.12	0.89	0.92	1.03	0.7627	0.9442	0.8443	0.8568	0.2008	0.9555	0.5933	0.9977	0.0078	0.1198	0.2276	0.5101	0.2458	0.5158	0.4535	0.664	0.6788	0.9887	0.7786	0.7846	0.2538
Long Chain Saturated Fatty Acid	stearate (18:0)	1.01	1.03	0.83	0.95	1.13	1.16	1.07	0.96	1.14	1.01	0.84	0.78	0.95	1.07	1.13	0.97	0.87	0.9	1.16	1.07	0.93	1.04	1.14	1.1	0.87	0.89	1.02	0.9901	0.9556	0.5617	0.8368	0.1498	0.9555	0.6442	0.9977	0.0215	0.1676	0.0883	0.4396	0.3185	0.5342	0.5243	0.6848	0.7893	0.9887	0.9631	0.8128	0.1501
Long Chain Monounsaturated Fatty Acid	eicosenoate (20:1)	1.11	1.09	0.69	0.78	1.3	1.41	1.44	1.01	1.1	0.89	0.72	0.76	0.94	1.18	1.26	0.93	0.74	0.8	1.56	1.35	0.87	1.09	1.03	0.95	0.88	0.88	0.99	0.8095	0.9442	0.4808	0.8291	0.2606	0.9555	0.3255	0.9977	0.0321	0.2144	0.066	0.4396	0.0151	0.201	0.8506	0.7368	0.945	0.9902	0.4751	0.7114	0.1223
Long Chain Monounsaturated Fatty Acid	erucate (22:1n9)	1.08	1.1	0.71	0.75	1.23	1.37	1.47	1.04	1	0.91	0.74	0.82	0.93	1.19	1.29	0.94	0.78	0.83	1.54	1.42	0.92	1.09	0.97	0.89	0.89	0.87	0.98	0.963	0.9556	0.5131	0.835	0.3269	0.9555	0.3371	0.9977	0.1831	0.3944	0.1483	0.4767	0.0232	0.2289	0.978	0.7617	0.7925	0.9887	0.5384	0.7216	0.162
Long Chain Monounsaturated Fatty Acid	heptadecenoate (17:1)	1.26	1.04	0.79	0.83	1.35	1.4	1.47	1	1.15	0.97	0.75	0.72	1.1	1.28	1.16	0.91	0.8	0.88	1.47	1.34	0.91	1.01	1.05	1.05	0.78	0.78	1.01	0.157	0.7925	0.6193	0.8368	0.3627	0.9555	0.267	0.9977	0.0046	0.1051	0.054	0.4396	0.0329	0.2507	0.7816	0.7175	0.9288	0.9887	0.745	0.7727	0.238
Long Chain Monounsaturated Fatty Acid	myristoleate (14:1n5)	1.3	0.95	0.94	0.78	1.07	0.98	1.37	1.48	1.11	1.28	0.74	0.99	1.02	1.2	1.17	0.75	0.87	1.16	1.04	1.1	1.06	1.12	0.9	0.8	0.65	0.7	1.07	0.0632	0.641	0.9204	0.8574	0.5652	0.9555	0.105	0.9977	0.5982	0.5622	0.8616	0.6978	0.0419	0.2507	0.1936	0.6607	0.8029	0.9887	0.3354	0.668	0.3414
Long Chain Monounsaturated Fatty Acid	nonadecenoate (19:1)	1.09	1.1	0.82	0.82	1.13	1.27	1.38	1.09	1.15	1.02	0.79	0.75	0.97	1.1	1.13	0.98	0.83	0.84	1.35	1.28	0.95	1.07	1.06	1	0.83	0.79	0.95	0.6672	0.9282	0.3168	0.8044	0.3871	0.9555	0.2636	0.9977	0.0493	0.2566	0.02	0.4394	0.0018	0.1094	0.3749	0.6631	0.7603	0.9887	0.9151	0.8065	0.0327
Long Chain Monounsaturated Fatty Acid	oleate/vaccenate (18:1)	1.09	1.03	0.64	0.82	1.42	1.51	1.43	0.93	1.23	0.92	0.74	0.63	0.95	1.25	1.31	0.9	0.73	0.81	1.56	1.35	0.87	1.01	1.16	1.15	0.8	0.8	0.99	0.7562	0.9442	0.6397	0.8368	0.1857	0.9555	0.3577	0.9977	0.0023	0.0914	0.0567	0.4396	0.0535	0.259	0.4613	0.664	0.9263	0.9887	0.6012	0.7315	0.2275
Long Chain Monounsaturated Fatty Acid	palmitoleate (16:1n7)	1.32	1.07	0.83	0.84	1.29	1.4	1.38	0.95	1	0.91	0.79	0.83	1.1	1.19	1.08	0.89	0.74	0.83	1.37	1.24	0.9	0.94	0.89	0.95	0.82	0.82	1	0.1225	0.7642	0.4788	0.8291	0.3568	0.9555	0.3432	0.9977	0.0603	0.2598	0.084	0.4396	0.0481	0.2507	0.6464	0.7026	0.7996	0.9887	0.546	0.7216	0.1747
Long Chain Polyunsaturated Fatty Acid (n3 and n6)	adrenate (22:4n6)	1.77	1.16	0.26	0.61	1.47	3.33	1.26	1.57	0.65	1.17	0.37	0.53	1.08	3.44	3.18	0.7	0.51	0.72	1.69	2.77	1.64	2.1	1.42	0.67	0.66	0.65	0.97	0.0538	0.6219	0.724	0.8368	0.2417	0.9555	0.0968	0.9977	0.1097	0.32	0.1431	0.4725	0.3629	0.5524	0.9095	0.7467	0.6361	0.9887	0.7774	0.7846	0.1836
Long Chain Polyunsaturated Fatty Acid (n3 and n6)	arachidonate (20:4n6)	1.17	1.07	0.67	0.9	1.44	1.61	1.31	0.89	1.3	0.98	0.7	0.57	1.02	1.3	1.28	0.93	0.75	0.8	1.5	1.34	0.9	1.02	1.34	1.31	0.74	0.78	1.06	0.4398	0.8802	0.4986	0.835	0.2387	0.9555	0.6072	0.9977	0.0084	0.1198	0.0449	0.4396	0.1933	0.4583	0.3933	0.6631	0.9382	0.9888	0.8056	0.7876	0.3174
Long Chain Polyunsaturated Fatty Acid (n3 and n6)	dihomo-linoleate (20:2n6)	1	1.01	0.67	0.85	1.35	1.39	1.36	0.94	1.28	1	0.76	0.6	0.91	1.18	1.3	0.92	0.8	0.87	1.45	1.3	0.9	1.01	1.23	1.22	0.77	0.74	0.96	0.8397	0.9442	0.7579	0.8407	0.1706	0.9555	0.4135	0.9977	0.0087	0.1198	0.0558	0.4396	0.0683	0.2917	0.5158	0.6793	0.8192	0.9887	0.8206	0.7922	0.2472
Long Chain Polyunsaturated Fatty Acid (n3 and n6)	dihomo-linolenate (20:3n3 or n6)	1.02	0.94	0.57	0.92	1.5	1.56	1.21	0.9	1.39	1.01	0.69	0.54	0.98	1.29	1.32	0.9	0.72	0.8	1.47	1.23	0.83	1.09	1.41	1.28	0.75	0.75	1.01	0.8764	0.9442	0.957	0.867	0.1328	0.9555	0.7508	0.9977	0.0015	0.0914	0.082	0.4396	0.3673	0.5524	0.3888	0.6631	0.8864	0.9887	0.9578	0.8128	0.3124
Long Chain Polyunsaturated Fatty Acid (n3 and n6)	docosadienoate (22:2n6)	1.22	1.06	0.66	0.72	1.39	1.62	1.52	1.02	1.04	1	0.67	0.71	1.01	1.27	1.25	0.88	0.68	0.78	1.7	1.54	0.91	1.14	1.06	0.93	0.77	0.74	0.97	0.5801	0.9066	0.6307	0.8368	0.2394	0.9555	0.2784	0.9977	0.0479	0.2555	0.02	0.4394	0.0511	0.253	0.8932	0.7457	0.7569	0.9887	0.7509	0.7773	0.1337
Long Chain Polyunsaturated Fatty Acid (n3 and n6)	docosahexaenoate (DHA; 22:6n3)	1.13	1.01	0.63	0.84	1.4	1.71	1.42	0.94	1.18	1.02	0.72	0.58	1.01	1.34	1.33	0.9	0.75	0.83	1.5	1.53	1.02	0.99	1.27	1.28	0.7	0.72	1.02	0.6069	0.9097	0.723	0.8368	0.1772	0.9555	0.4162	0.9977	0.0213	0.1676	0.0821	0.4396	0.0751	0.2925	0.549	0.694	0.994	0.9997	0.835	0.7988	0.3115
Long Chain Polyunsaturated Fatty Acid (n3 and n6)	docosapentaenoate (n3 DPA; 22:5n3)	1.12	1	0.79	0.91	1.32	1.5	1.23	0.95	1.29	1	0.72	0.71	1.04	1.08	1.04	0.93	0.76	0.82	1.36	1.27	0.93	1.05	1.33	1.26	0.76	0.95	1.25	0.43	0.8802	0.8162	0.8494	0.4208	0.9555	0.459	0.9977	0.0068	0.1198	0.0605	0.4396	0.5765	0.6147	0.5659	0.6951	0.7426	0.9887	0.905	0.8039	0.1392
Long Chain Polyunsaturated Fatty Acid (n3 and n6)	docosapentaenoate (n6 DPA; 22:5n6)	1.1	0.99	0.71	0.76	1.33	1.89	1.59	1.09	1.29	1.1	0.54	0.5	1.07	1.09	1.02	0.96	0.71	0.74	1.67	1.75	1.05	1.15	1.42	1.24	0.56	0.65	1.15	0.8554	0.9442	0.7498	0.8392	0.3663	0.9555	0.4438	0.9977	0.0061	0.1129	0.0346	0.4396	0.1622	0.4444	0.6439	0.7024	0.9248	0.9887	0.9136	0.8065	0.2253
Long Chain Polyunsaturated Fatty Acid (n3 and n6)	eicosapentaenoate (EPA; 20:5n3)	1.24	1.28	0.81	1.03	1.08	1.58	1.07	0.91	0.96	1.08	0.73	0.76	0.95	1	1.06	0.97	0.65	0.67	1.02	1	0.98	0.87	0.89	1.02	0.59	0.63	1.07	0.2646	0.814	0.1981	0.7464	0.4605	0.9555	0.9967	0.999	0.7584	0.603	0.0459	0.4396	0.7323	0.6539	0.6151	0.6994	0.5564	0.9887	0.9	0.8037	0.2206
Long Chain Polyunsaturated Fatty Acid (n3 and n6)	hexadecadienoate (16:2n6)	1.56	0.96	1.06	0.69	1.04	0.98	1.67	1.66	1.06	1.31	0.72	1	1.17	1.29	1.11	0.71	0.88	1.23	1.07	1.24	1.16	1.07	0.79	0.74	0.58	0.6	1.03	0.0266	0.4987	0.9085	0.8574	0.7316	0.9707	0.1285	0.9977	0.7928	0.6063	0.8489	0.6976	0.0443	0.2507	0.2154	0.6607	0.9138	0.9887	0.7411	0.7714	0.4994
Long Chain Polyunsaturated Fatty Acid (n3 and n6)	hexadecatrienoate (16:3n3)	1.55	1.12	0.95	0.6	0.76	0.94	2.39	2.18	1.14	1.34	0.66	1.06	1.08	1.61	1.49	0.78	0.99	1.26	0.98	1.55	1.57	0.9	0.74	0.83	0.44	0.59	1.34	0.1692	0.7925	0.6634	0.8368	0.6397	0.9653	0.1042	0.9977	0.3547	0.4881	0.5958	0.6237	0.0049	0.1573	0.3944	0.6631	0.9775	0.9979	0.7593	0.7798	0.8973
Long Chain Polyunsaturated Fatty Acid (n3 and n6)	linoleate (18:2n6)	1.27	0.98	0.72	0.77	1.4	1.52	1.63	1.01	1.22	1.06	0.71	0.61	1.09	1.32	1.22	0.84	0.75	0.9	1.53	1.49	0.98	0.95	1.12	1.18	0.63	0.65	1.02	0.2111	0.814	0.7755	0.8407	0.2493	0.9555	0.2058	0.9977	0.0274	0.1915	0.0713	0.4396	0.0331	0.2507	0.8699	0.7434	0.9334	0.9887	0.9031	0.8039	0.1709
Long Chain Polyunsaturated Fatty Acid (n3 and n6)	linolenate [alpha or gamma; (18:3n3 or 6)]	1.49	1.06	0.89	0.75	1.11	1.33	1.59	1.17	1.14	1.06	0.75	0.72	1.16	1.31	1.12	0.83	0.78	0.95	1.22	1.38	1.13	0.9	1	1.11	0.64	0.68	1.06	0.0334	0.5794	0.5354	0.8368	0.3672	0.9555	0.1412	0.9977	0.4577	0.5127	0.1468	0.4752	0.0372	0.2507	0.5631	0.6951	0.9242	0.9887	0.9891	0.8178	0.2434
Long Chain Polyunsaturated Fatty Acid (n3 and n6)	mead acid (20:3n9)	0.92	1.16	0.67	1.13	1.5	1.56	1.06	0.94	1.49	1	0.63	0.52	0.79	1.11	1.4	1	0.81	0.81	1.32	1.12	0.84	1.17	1.57	1.34	0.74	0.82	1.11	0.5887	0.9066	0.2749	0.7719	0.3515	0.9555	0.4997	0.9977	0.003	0.095	0.0543	0.4396	0.7673	0.6588	0.4416	0.664	0.8256	0.9887	0.9275	0.8065	0.2674
Long Chain Polyunsaturated Fatty Acid (n3 and n6)	nisinate (24:6n3)	1.04	1.17	0.57	0.81	1.67	1.65	1.44	0.86	1.27	0.68	0.8	0.49	0.65	1.22	1.87	0.74	0.67	0.91	1.53	1.36	0.89	0.92	1.2	1.31	1.08	0.87	0.81	0.991	0.9556	0.348	0.8253	0.2715	0.9555	0.5363	0.9977	0.0087	0.1198	0.1624	0.4853	0.0495	0.2524	0.3311	0.6607	0.8137	0.9887	0.0867	0.4388	0.5159
Long Chain Polyunsaturated Fatty Acid (n3 and n6)	stearidonate (18:4n3)	1.64	0.63	0.72	0.89	1.04	1.39	1.5	2.31	1.18	1.27	0.46	0.72	1.62	1.74	1.07	0.63	0.77	1.22	0.73	1.2	1.64	1.13	0.95	0.84	0.41	0.54	1.33	0.1525	0.7925	0.1641	0.7269	0.2693	0.9555	0.8009	0.9977	0.9314	0.6445	0.2946	0.5419	0.1657	0.4468	0.0214	0.6607	0.831	0.9887	0.8407	0.801	0.0296
Long Chain Polyunsaturated Fatty Acid (n3 and n6)	tetradecadienoate (14:2)*	1.34	0.94	1.1	0.76	0.96	0.92	1.41	1.71	1.11	1.45	0.74	1.05	1.11	1.17	1.05	0.78	0.96	1.24	0.99	1.17	1.19	1.2	0.92	0.77	0.61	0.67	1.1	0.0255	0.4943	0.7953	0.8442	0.3186	0.9555	0.1434	0.9977	0.7946	0.6063	0.4149	0.5748	0.091	0.3145	0.2142	0.6607	0.8528	0.9887	0.3993	0.7005	0.6206
Figure 4C		APOE33_9M_REG	APOE34_9M_REG	APOE44_9M_REG	APOE33_9M_IRREG	APOE34_9M_IRREG	APOE44_9M_IRREG	APOE33_15M_IRREG	APOE34_15M_IRREG	APOE44_15M_IRREG	APOE33_15M_ACYC	APOE34_15M_ACYC	APOE44_15M_ACYC	APOE34_6M_REG	APOE44_6M_REG	APOE44_6M_REG	APOE34_9M_REG	APOE44_9M_REG	APOE44_9M_REG	APOE34_9M_IRREG	APOE44_9M_IRREG	APOE44_9M_IRREG	APOE34_15M_IRREG	APOE44_15M_IRREG	APOE44_15M_IRREG	APOE34_15M_ACYC	APOE44_15M_ACYC	APOE44_15M_ACYC	APOE33_9M_REG	APOE33_9M_REG	APOE34_9M_REG	APOE34_9M_REG	APOE44_9M_REG	APOE44_9M_REG	APOE33_9M_IRREG	APOE33_9M_IRREG	APOE34_9M_IRREG	APOE34_9M_IRREG	APOE44_9M_IRREG	APOE44_9M_IRREG	APOE33_15M_IRREG	APOE33_15M_IRREG	APOE34_15M_IRREG	APOE34_15M_IRREG	APOE44_15M_IRREG	APOE44_15M_IRREG	APOE33_15M_ACYC	APOE33_15M_ACYC	APOE34_15M_ACYC
Acyl Carnitine		APOE33_6M_REG	APOE34_6M_REG	APOE44_6M_REG	APOE33_9M_REG	APOE34_9M_REG	APOE44_9M_REG	APOE33_9M_IRREG	APOE34_9M_IRREG	APOE44_9M_IRREG	APOE33_15M_IRREG	APOE34_15M_IRREG	APOE44_15M_IRREG	APOE33_6M_REG	APOE33_6M_REG	APOE34_6M_REG	APOE33_9M_REG	APOE33_9M_REG	APOE34_9M_REG	APOE33_9M_IRREG	APOE33_9M_IRREG	APOE34_9M_IRREG	APOE33_15M_IRREG	APOE33_15M_IRREG	APOE34_15M_IRREG	APOE33_15M_ACYC	APOE33_15M_ACYC	APOE34_15M_ACYC	APOE33_6M_REG	APOE33_6M_REG	APOE34_6M_REG	APOE34_6M_REG	APOE44_6M_REG	APOE44_6M_REG	APOE33_9M_REG	APOE33_9M_REG	APOE34_9M_REG	APOE34_9M_REG	APOE44_9M_REG	APOE44_9M_REG	APOE33_9M_IRREG	APOE33_9M_IRREG	APOE34_9M_IRREG	APOE34_9M_IRREG	APOE44_9M_IRREG	APOE44_9M_IRREG	APOE33_15M_IRREG	APOE33_15M_IRREG	APOE34_15M_IRREG
Pathway	Biochemical Name	Fold Change	Fold Change	Fold Change	Fold Change	Fold Change	Fold Change	Fold Change	Fold Change	Fold Change	Fold Change	Fold Change	Fold Change	Fold Change	Fold Change	Fold Change	Fold Change	Fold Change	Fold Change	Fold Change	Fold Change	Fold Change	Fold Change	Fold Change	Fold Change	Fold Change	Fold Change	Fold Change	p-value	q-value	p-value	q-value	p-value	q-value	p-value	q-value	p-value	q-value	p-value	q-value	p-value	q-value	p-value	q-value	p-value	q-value	p-value	q-value	p-value
Fatty Acid Metabolism (Acyl Carnitine, Medium Chain)	cis-3,4-methyleneheptanoylcarnitine	1.38	1.05	1.26	0.79	0.62	1.64	1.86	2.17	1.07	0.74	1.22	0.88	1.15	0.94	0.82	0.87	0.85	0.98	0.68	1.76	2.58	0.8	1.01	1.27	1.32	1.2	0.92	0.5068	0.9066	0.8559	0.8574	0.4812	0.9555	0.7161	0.9977	0.3597	0.4894	0.3484	0.5646	0.1398	0.4029	0.1366	0.6607	0.911	0.9887	0.4192	0.7076	0.2561
Fatty Acid Metabolism (Acyl Carnitine, Medium Chain)	decanoylcarnitine (C10)	1.14	1.03	1.37	0.77	0.88	0.71	2.13	1.78	1.33	0.86	1.18	0.82	0.95	1.23	1.3	0.85	1.47	1.73	0.98	1.36	1.39	0.81	0.85	1.04	1.13	0.81	0.72	0.5282	0.9066	0.588	0.8368	0.1629	0.9555	0.2675	0.9977	0.322	0.4743	0.1162	0.4396	0.0165	0.2135	0.0484	0.6607	0.1234	0.8926	0.4818	0.7114	0.4789
Fatty Acid Metabolism (Acyl Carnitine, Medium Chain)	hexanoylcarnitine (C6)	1.63	0.77	0.88	0.86	1.26	1.04	1.05	1.06	1.41	0.98	0.85	0.93	1.27	1.49	1.17	0.6	0.81	1.34	0.88	0.97	1.11	0.89	1.3	1.47	0.77	1.24	1.6	0.0447	0.6219	0.2292	0.7619	0.3428	0.9555	0.4039	0.9977	0.2371	0.4154	0.6538	0.6377	0.7787	0.6588	0.7287	0.7034	0.1863	0.9614	0.943	0.812	0.4069
Fatty Acid Metabolism (Acyl Carnitine, Medium Chain)	laurylcarnitine (C12)	0.99	1.03	1.22	0.95	0.82	0.77	1.62	1.83	1.44	1	0.92	0.9	0.96	1.08	1.12	0.99	1.32	1.33	0.86	1.07	1.24	0.97	0.95	0.97	0.89	0.85	0.95	0.8625	0.9442	0.6659	0.8368	0.304	0.9555	0.7705	0.9977	0.1147	0.3252	0.1323	0.4592	0.007	0.1802	0.0644	0.6607	0.0516	0.8537	0.7794	0.7846	0.8643
Fatty Acid Metabolism (Acyl Carnitine, Medium Chain)	nonanoylcarnitine (C9)	2.79	1.27	1.11	0.61	0.97	0.65	1.44	1.49	1.03	0.37	1.07	1.18	1	2.37	2.37	0.46	0.95	2.08	0.73	1.02	1.39	0.75	0.73	0.97	2.17	2.34	1.08	0.0003	0.1357	0.2465	0.7715	0.5949	0.962	0.0812	0.9977	0.7392	0.6008	0.8955	0.7073	0.2006	0.4707	0.3597	0.6607	0.7438	0.9887	0.0207	0.3268	0.893
Fatty Acid Metabolism (Acyl Carnitine, Medium Chain)	octanoylcarnitine (C8)	1.24	2.65	2.01	0.91	0.6	0.85	2.73	0.89	0.56	0.2	2.65	1.18	0.37	1.07	2.91	0.79	1.74	2.2	0.52	1.62	3.1	0.17	0.33	1.95	2.27	1.98	0.87	0.362	0.874	0.1317	0.6985	0.5178	0.9555	0.5336	0.9977	0.2636	0.4443	0.9301	0.7173	0.0147	0.201	0.7977	0.7196	0.4762	0.9705	0.0058	0.2055	0.2204
Fatty Acid Metabolism (Acyl Carnitine, Long Chain Saturated)	arachidoylcarnitine (C20)*	0.82	1.04	0.93	1.03	1.07	0.95	1.31	1	1.08	0.73	1.01	1.13	0.96	0.96	1	1.23	1.09	0.89	1.28	1.02	0.8	0.98	0.84	0.86	1.35	1.31	0.97	0.0817	0.6621	0.6702	0.8368	0.6067	0.964	0.6936	0.9977	0.4963	0.531	0.5435	0.616	0.0026	0.1094	0.9931	0.7617	0.4435	0.9614	0.0052	0.2055	0.9699
Fatty Acid Metabolism (Acyl Carnitine, Long Chain Saturated)	behenoylcarnitine (C22)*	1.08	1.2	1.15	0.93	0.98	0.95	1.18	0.85	1.16	0.8	0.98	0.98	1.06	0.86	0.82	1.18	0.92	0.79	1.24	0.94	0.76	0.9	0.93	1.03	1.1	1.14	1.03	0.5978	0.9066	0.3949	0.8253	0.0989	0.9555	0.593	0.9977	0.9214	0.6445	0.5549	0.6189	0.2205	0.4897	0.4323	0.664	0.2776	0.9614	0.0899	0.4413	0.9346
Fatty Acid Metabolism (Acyl Carnitine, Long Chain Saturated)	margaroylcarnitine (C17)*	1.14	0.91	1.05	0.83	1.02	0.99	1.44	1.37	1.03	0.97	0.84	1.03	1.13	1.12	0.99	0.9	1.04	1.15	1.12	1.24	1.11	1.06	0.89	0.83	0.92	0.94	1.02	0.4342	0.8802	0.4348	0.8253	0.5085	0.9555	0.2632	0.9977	0.7225	0.5974	0.7712	0.6676	0.0095	0.1802	0.1582	0.6607	0.9456	0.9902	0.7228	0.7685	0.5047
Fatty Acid Metabolism (Acyl Carnitine, Long Chain Saturated)	myristoylcarnitine (C14)	1.1	0.99	1.12	0.88	0.97	0.89	1.38	1.37	1.18	0.91	0.9	0.96	1	1.02	1.01	0.91	1.04	1.15	1.01	1.05	1.05	1	0.91	0.9	0.99	0.95	0.97	0.5934	0.9066	0.8792	0.8574	0.4187	0.9555	0.4271	0.9977	0.6651	0.5813	0.3309	0.56	0.0212	0.227	0.1372	0.6607	0.2036	0.9614	0.4769	0.7114	0.6723
Fatty Acid Metabolism (Acyl Carnitine, Long Chain Saturated)	palmitoylcarnitine (C16)	1.08	1	1.09	0.89	1	0.91	1.33	1.25	1.12	0.91	0.92	1.03	1.04	1.03	0.99	0.96	1.05	1.09	1.08	1.06	0.99	1.01	0.89	0.89	1.03	1.02	0.99	0.5888	0.9066	0.8637	0.8574	0.3579	0.9555	0.4076	0.9977	0.9597	0.6526	0.1918	0.5	0.0084	0.1802	0.0686	0.6607	0.3918	0.9614	0.2027	0.5869	0.5096
Fatty Acid Metabolism (Acyl Carnitine, Long Chain Saturated)	pentadecanoylcarnitine (C15)*	1.18	0.92	1.12	0.82	1.03	0.94	1.4	1.5	1.11	1.05	0.76	0.98	1.07	1.08	1.01	0.84	1.03	1.22	1.05	1.18	1.12	1.13	0.93	0.82	0.83	0.88	1.06	0.3347	0.8638	0.6519	0.8368	0.3881	0.9555	0.2693	0.9977	0.5073	0.5342	0.5412	0.616	0.0309	0.2507	0.1308	0.6607	0.621	0.9887	0.866	0.8028	0.3482
Fatty Acid Metabolism (Acyl Carnitine, Long Chain Saturated)	stearoylcarnitine (C18)	1.02	0.97	1	0.9	1.08	0.95	1.3	1.1	1.06	0.9	0.99	1.12	1.08	1.07	1	1.02	1.05	1.03	1.22	1.11	0.91	1.04	0.9	0.87	1.13	1.12	0.99	0.857	0.9442	0.8983	0.8574	0.8984	0.9874	0.2792	0.9977	0.3375	0.4778	0.4803	0.5868	0.0018	0.1094	0.225	0.6607	0.6934	0.9887	0.1398	0.4874	0.8194
Fatty Acid Metabolism (Acyl Carnitine, Monounsaturated)	5-dodecenoylcarnitine (C12:1)	2.34	0.83	1.6	0.69	0.7	0.64	2.54	2.57	1.56	0.91	1.18	0.93	2.25	2.47	1.09	0.8	1.68	2.1	0.81	1.56	1.93	0.81	0.95	1.17	1.05	0.97	0.93	0.0553	0.6219	0.8661	0.8574	0.1304	0.9555	0.3946	0.9977	0.1955	0.4067	0.128	0.4587	0.0183	0.2187	0.0365	0.6607	0.1076	0.8556	0.6151	0.7315	0.8709
Fatty Acid Metabolism (Acyl Carnitine, Monounsaturated)	cis-4-decenoylcarnitine (C10:1)	1.67	0.59	1.36	0.7	0.96	1.44	1.19	2.05	0.64	1.33	1.35	1.04	1.3	1.14	0.88	0.46	0.93	2.04	0.62	1.91	3.07	1.07	1.02	0.95	1.09	0.8	0.73	0.3569	0.874	0.2042	0.7477	0.2637	0.9555	0.5156	0.9977	0.8658	0.625	0.1141	0.4396	0.5189	0.584	0.0489	0.6607	0.0528	0.8537	0.7766	0.7846	0.4292
Fatty Acid Metabolism (Acyl Carnitine, Monounsaturated)	eicosenoylcarnitine (C20:1)*	0.95	1.02	0.98	0.92	1.03	0.9	1.38	1.15	1.09	0.74	1.01	1.18	0.95	1.02	1.08	1.02	1.05	1.03	1.15	1.03	0.9	0.96	0.81	0.85	1.3	1.3	1	0.5036	0.9038	0.7113	0.8368	0.8861	0.9874	0.5607	0.9977	0.7806	0.6061	0.2163	0.5101	0.0041	0.1429	0.1093	0.6607	0.5552	0.9887	0.0208	0.3268	0.9863
Fatty Acid Metabolism (Acyl Carnitine, Monounsaturated)	erucoylcarnitine (C22:1)*	0.77	1.08	0.96	1.03	1.07	1.03	1.23	1.02	1.04	0.78	0.97	1.2	0.86	0.77	0.9	1.21	0.96	0.8	1.26	0.96	0.76	1.04	0.81	0.78	1.3	1.25	0.97	0.1324	0.7849	0.6175	0.8368	0.9812	0.9889	0.6896	0.9977	0.4992	0.531	0.6879	0.6503	0.0293	0.2505	0.8546	0.7372	0.985	0.9986	0.003	0.199	0.7005
Fatty Acid Metabolism (Acyl Carnitine, Monounsaturated)	myristoleoylcarnitine/physeteroylcarnitine (C14:1)*	1.09	0.93	1.26	0.89	0.88	0.77	1.75	2.02	1.53	1.08	0.91	0.85	1.01	1.15	1.14	0.86	1.33	1.54	0.85	1.15	1.36	0.98	1.01	1.03	0.83	0.8	0.96	0.6753	0.9311	0.774	0.8407	0.2732	0.9555	0.524	0.9977	0.232	0.4154	0.1743	0.4922	0.0136	0.201	0.0865	0.6607	0.0489	0.8537	0.8581	0.8028	0.8974
Fatty Acid Metabolism (Acyl Carnitine, Monounsaturated)	oleoylcarnitine (C18:1)	1.03	0.94	1.1	0.9	1.05	0.84	1.41	1.2	1.15	0.83	0.96	1.01	1.05	1.08	1.03	0.96	1.16	1.2	1.12	1.08	0.96	0.96	0.89	0.93	1.1	1.07	0.98	0.9124	0.9442	0.6884	0.8368	0.3837	0.9555	0.4545	0.9977	0.6462	0.5765	0.0822	0.4396	0.0086	0.1802	0.1455	0.6607	0.2998	0.9614	0.0951	0.4419	0.7075
Fatty Acid Metabolism (Acyl Carnitine, Monounsaturated)	palmitoleoylcarnitine (C16:1)*	1.05	1	1.13	0.92	0.96	0.82	1.44	1.43	1.28	0.9	0.91	0.96	1	1.09	1.09	0.95	1.17	1.23	0.99	1.04	1.06	0.98	0.93	0.95	0.99	0.99	1.01	0.8578	0.9442	0.901	0.8574	0.3928	0.9555	0.6607	0.9977	0.6452	0.5765	0.1509	0.4783	0.0176	0.2181	0.1507	0.6607	0.1209	0.8846	0.4266	0.7094	0.7652
Fatty Acid Metabolism (Acyl Carnitine, Monounsaturated)	undecenoylcarnitine (C11:1)	1.35	0.81	1.05	0.7	1.18	1.01	1.99	1.37	1.13	0.62	1.45	1.05	0.99	1.34	1.36	0.59	1.04	1.76	1	1.51	1.5	0.69	0.85	1.23	1.62	1.44	0.89	0.5495	0.9066	0.3734	0.8253	0.5359	0.9555	0.3735	0.9977	0.7177	0.5974	0.6276	0.6335	0.0449	0.2507	0.1918	0.6607	0.4092	0.9614	0.112	0.4741	0.103
Fatty Acid Metabolism (Acyl Carnitine, Polyunsaturated)	adrenoylcarnitine (C22:4)*	1.01	1.31	0.84	0.95	1.07	1.11	1.28	0.88	0.93	0.45	1.25	1.33	0.91	1.09	1.2	1.17	0.91	0.77	1.33	1.06	0.8	0.91	0.77	0.85	2.54	2.28	0.9	0.9134	0.9442	0.0579	0.6351	0.2514	0.9555	0.752	0.9977	0.8555	0.6227	0.6524	0.6377	0.0668	0.2881	0.4671	0.664	0.834	0.9887	0.0041	0.2055	0.2079
Fatty Acid Metabolism (Acyl Carnitine, Polyunsaturated)	arachidonoylcarnitine (C20:4)	1.14	1.11	0.99	0.99	1.11	1.1	1.01	0.92	0.97	0.88	1.09	1.11	1.04	1.07	1.03	1.01	0.93	0.92	1.14	1.04	0.91	1.04	1	0.96	1.29	1.26	0.97	0.0502	0.6219	0.11	0.66	0.9059	0.9874	0.7773	0.9977	0.2849	0.465	0.2822	0.5419	0.8826	0.6759	0.4206	0.664	0.7256	0.9887	0.0435	0.362	0.2231
Fatty Acid Metabolism (Acyl Carnitine, Polyunsaturated)	dihomo-linolenoylcarnitine (C20:3n3 or 6)*	1.14	1.05	1.03	0.97	1.04	0.89	1.14	1.03	1.12	0.69	1.17	1.12	1.01	1.18	1.17	0.93	1.07	1.15	1	0.97	0.98	0.9	0.95	1.06	1.52	1.54	1.01	0.3111	0.8432	0.6088	0.8368	0.6564	0.9657	0.8583	0.9977	0.937	0.6457	0.2184	0.5101	0.1461	0.4162	0.7958	0.7196	0.2191	0.9614	0.0154	0.2987	0.1563
Fatty Acid Metabolism (Acyl Carnitine, Polyunsaturated)	dihomo-linoleoylcarnitine (C20:2)*	1.16	1	1.03	0.8	0.94	0.82	1.35	1.41	1.09	0.85	1.12	1.22	0.95	1.2	1.27	0.82	1.08	1.32	0.97	1.11	1.15	1.01	0.9	0.89	1.32	1.28	0.97	0.473	0.8877	0.7902	0.8442	0.5766	0.9555	0.2711	0.9977	0.5255	0.5381	0.1656	0.4887	0.1067	0.3403	0.0279	0.6607	0.6296	0.9887	0.3246	0.6668	0.4534
Fatty Acid Metabolism (Acyl Carnitine, Polyunsaturated)	docosahexaenoylcarnitine (C22:6)*	1.12	1.02	0.94	1.01	1.35	1.38	0.92	0.88	0.85	1.2	0.84	1.2	1.1	0.93	0.85	1.01	0.79	0.78	1.35	1.08	0.8	1.28	1	0.78	0.89	1	1.12	0.2661	0.814	0.7343	0.8368	0.6461	0.9653	0.9184	0.9977	0.0441	0.2542	0.0043	0.2455	0.6721	0.6343	0.3426	0.6607	0.225	0.9614	0.1802	0.5527	0.2111
Fatty Acid Metabolism (Acyl Carnitine, Polyunsaturated)	docosapentaenoylcarnitine (C22:5n3)*	1.19	1.23	0.93	1.02	1.13	1.13	0.98	0.88	0.92	0.74	1.24	1.41	0.91	1.12	1.24	0.94	0.88	0.94	1.04	0.98	0.94	0.94	0.92	0.98	1.58	1.77	1.12	0.4239	0.8802	0.1885	0.745	0.948	0.9874	0.8028	0.9977	0.4845	0.5272	0.4039	0.5748	0.9478	0.6903	0.4636	0.664	0.6088	0.9887	0.0458	0.3675	0.1794
Fatty Acid Metabolism (Acyl Carnitine, Polyunsaturated)	docosatrienoylcarnitine (C22:3)*	0.76	1.07	0.78	1.02	1.15	1.09	1.51	0.86	1.03	0.54	1.12	1.19	0.9	0.98	1.09	1.27	1.01	0.79	1.43	1.08	0.75	0.81	0.74	0.9	1.69	1.62	0.96	0.0694	0.6535	0.5206	0.8368	0.1224	0.9555	0.8438	0.9977	0.4756	0.5215	0.6235	0.6318	0.0132	0.201	0.3963	0.664	0.7055	0.9887	0.0048	0.2055	0.4381
Fatty Acid Metabolism (Acyl Carnitine, Polyunsaturated)	linolenoylcarnitine (C18:3)*	1.58	0.86	1.22	0.79	0.89	0.89	1.5	2.51	1.44	1.47	0.85	0.98	1.22	1.42	1.16	0.66	1.1	1.66	0.74	1.23	1.66	1.24	1.18	0.95	0.72	0.79	1.1	0.0558	0.6219	0.371	0.8253	0.3545	0.9555	0.2876	0.9977	0.2882	0.4662	0.4849	0.5909	0.0822	0.3077	0.0935	0.6607	0.1618	0.9614	0.4761	0.7114	0.9411
Fatty Acid Metabolism (Acyl Carnitine, Polyunsaturated)	linoleoylcarnitine (C18:2)*	1.51	0.85	1.16	0.71	0.95	0.89	1.72	2.24	1.24	1.22	0.82	1.03	1.22	1.43	1.17	0.69	1.09	1.59	0.92	1.37	1.49	1.19	0.99	0.83	0.8	0.83	1.04	0.06	0.641	0.5272	0.8368	0.3646	0.9555	0.1612	0.9977	0.5668	0.5498	0.4143	0.5748	0.0316	0.2507	0.1028	0.6607	0.4371	0.9614	0.8265	0.7964	0.8568
Figure 5A		APOE33_9M_REG	APOE34_9M_REG	APOE44_9M_REG	APOE33_9M_IRREG	APOE34_9M_IRREG	APOE44_9M_IRREG	APOE33_15M_IRREG	APOE34_15M_IRREG	APOE44_15M_IRREG	APOE33_15M_ACYC	APOE34_15M_ACYC	APOE44_15M_ACYC	APOE34_6M_REG	APOE44_6M_REG	APOE44_6M_REG	APOE34_9M_REG	APOE44_9M_REG	APOE44_9M_REG	APOE34_9M_IRREG	APOE44_9M_IRREG	APOE44_9M_IRREG	APOE34_15M_IRREG	APOE44_15M_IRREG	APOE44_15M_IRREG	APOE34_15M_ACYC	APOE44_15M_ACYC	APOE44_15M_ACYC	APOE33_9M_REG	APOE33_9M_REG	APOE34_9M_REG	APOE34_9M_REG	APOE44_9M_REG	APOE44_9M_REG	APOE33_9M_IRREG	APOE33_9M_IRREG	APOE34_9M_IRREG	APOE34_9M_IRREG	APOE44_9M_IRREG	APOE44_9M_IRREG	APOE33_15M_IRREG	APOE33_15M_IRREG	APOE34_15M_IRREG	APOE34_15M_IRREG	APOE44_15M_IRREG	APOE44_15M_IRREG	APOE33_15M_ACYC	APOE33_15M_ACYC	APOE34_15M_ACYC
TCA Cycle		APOE33_6M_REG	APOE34_6M_REG	APOE44_6M_REG	APOE33_9M_REG	APOE34_9M_REG	APOE44_9M_REG	APOE33_9M_IRREG	APOE34_9M_IRREG	APOE44_9M_IRREG	APOE33_15M_IRREG	APOE34_15M_IRREG	APOE44_15M_IRREG	APOE33_6M_REG	APOE33_6M_REG	APOE34_6M_REG	APOE33_9M_REG	APOE33_9M_REG	APOE34_9M_REG	APOE33_9M_IRREG	APOE33_9M_IRREG	APOE34_9M_IRREG	APOE33_15M_IRREG	APOE33_15M_IRREG	APOE34_15M_IRREG	APOE33_15M_ACYC	APOE33_15M_ACYC	APOE34_15M_ACYC	APOE33_6M_REG	APOE33_6M_REG	APOE34_6M_REG	APOE34_6M_REG	APOE44_6M_REG	APOE44_6M_REG	APOE33_9M_REG	APOE33_9M_REG	APOE34_9M_REG	APOE34_9M_REG	APOE44_9M_REG	APOE44_9M_REG	APOE33_9M_IRREG	APOE33_9M_IRREG	APOE34_9M_IRREG	APOE34_9M_IRREG	APOE44_9M_IRREG	APOE44_9M_IRREG	APOE33_15M_IRREG	APOE33_15M_IRREG	APOE34_15M_IRREG
Pathway	Biochemical Name	Fold Change	Fold Change	Fold Change	Fold Change	Fold Change	Fold Change	Fold Change	Fold Change	Fold Change	Fold Change	Fold Change	Fold Change	Fold Change	Fold Change	Fold Change	Fold Change	Fold Change	Fold Change	Fold Change	Fold Change	Fold Change	Fold Change	Fold Change	Fold Change	Fold Change	Fold Change	Fold Change	p-value	q-value	p-value	q-value	p-value	q-value	p-value	q-value	p-value	q-value	p-value	q-value	p-value	q-value	p-value	q-value	p-value	q-value	p-value	q-value	p-value
TCA Cycle	2-methylcitrate/homocitrate	1.2	0.97	1.02	0.84	1.03	1.03	1.24	1.17	1.02	0.96	0.94	0.99	1.03	1.07	1.04	0.83	0.91	1.1	1.02	1.12	1.1	0.96	0.92	0.96	0.95	0.95	1	0.0348	0.5814	0.768	0.8407	0.6687	0.9657	0.0703	0.9977	0.8117	0.6127	0.7297	0.6503	0.0584	0.2659	0.2297	0.6607	0.894	0.9887	0.7077	0.7671	0.6713
TCA Cycle	aconitate [cis or trans]	0.99	0.85	0.93	1.02	1.16	1.01	0.89	0.9	0.99	1.35	0.86	0.99	1.16	1.06	0.91	1	0.99	0.99	1.14	0.98	0.86	1.15	1.1	0.95	0.73	0.8	1.09	0.8773	0.9442	0.2788	0.7719	0.4434	0.9555	0.9765	0.999	0.1985	0.4092	0.8911	0.7065	0.4718	0.5689	0.3618	0.6607	0.8941	0.9887	0.1202	0.4825	0.3343
TCA Cycle	alpha-ketoglutarate	1.06	0.78	0.73	0.99	0.45	0.88	0.79	1.52	1.47	1.66	1.36	0.7	1.35	1.29	0.95	0.99	0.89	0.9	0.45	0.79	1.74	0.87	1.47	1.68	0.72	0.62	0.86	0.9068	0.9442	0.9637	0.867	0.6409	0.9653	0.8561	0.9977	0.0549	0.2598	0.9839	0.7256	0.2417	0.5116	0.2502	0.6607	0.5547	0.9887	0.4811	0.7114	0.423
TCA Cycle	citrate	0.86	0.86	0.95	1.09	1.09	0.95	0.83	0.92	1.03	1.46	0.86	1	1.09	0.96	0.88	1.1	1.07	0.98	1.1	0.93	0.85	1.22	1.16	0.95	0.73	0.8	1.1	0.2102	0.814	0.3272	0.8088	0.6447	0.9653	0.8002	0.9977	0.526	0.5381	0.651	0.6377	0.4232	0.5524	0.5386	0.6894	0.7352	0.9887	0.0413	0.362	0.4006
TCA Cycle	fumarate	0.76	1	1.08	1.02	0.88	0.87	0.84	1.1	1.27	1.51	0.92	0.78	0.77	0.77	1	1.01	1.09	1.08	0.87	0.93	1.07	1.13	1.4	1.23	0.7	0.73	1.04	0.0739	0.6535	0.5514	0.8368	0.8081	0.9711	0.7398	0.9977	0.7156	0.5974	0.6186	0.629	0.2516	0.5158	0.7879	0.7196	0.4974	0.9808	0.0905	0.4413	0.8085
TCA Cycle	homocitrate	1.04	0.9	0.92	0.91	1.12	1.08	0.96	1.05	0.99	0.97	0.83	0.96	0.93	0.91	0.97	0.81	0.81	0.99	1	0.96	0.96	1.09	0.99	0.91	0.93	0.98	1.05	0.6915	0.935	0.4885	0.8291	0.6875	0.9657	0.3998	0.9977	0.397	0.4993	0.6558	0.6377	0.5946	0.6206	0.943	0.7534	0.8721	0.9887	0.947	0.812	0.3547
TCA Cycle	isocitrate	1.29	0.48	0.43	0.85	0.52	1.23	0.51	2.97	0.68	3.07	0.62	0.99	1.27	1.08	0.85	0.47	0.36	0.77	0.29	0.52	1.81	1.67	0.7	0.42	0.34	0.23	0.66	0.7188	0.935	0.307	0.7959	0.4409	0.9555	0.8327	0.9977	0.3719	0.4902	0.7179	0.6503	0.382	0.5524	0.4116	0.664	0.7041	0.9887	0.1565	0.5126	0.7996
TCA Cycle	malate	0.92	0.93	1.11	0.99	1.05	0.96	1.08	1.02	1.01	1.1	1.11	0.95	0.96	0.98	1.03	0.96	1.18	1.23	1.02	1.14	1.12	0.96	1.07	1.11	0.97	0.92	0.95	0.007	0.2904	0.0159	0.5776	0.2601	0.9555	0.6812	0.9977	0.3284	0.4743	0.6564	0.6377	0.412	0.5524	0.7064	0.7034	0.87	0.9887	0.2749	0.6201	0.3607
TCA Cycle	succinate	2.28	1.52	1.08	1	1.5	1.25	1.24	0.79	0.62	0.35	1.12	1.23	0.99	1.68	1.69	0.66	0.8	1.2	0.99	0.99	1	0.63	0.5	0.79	2	1.74	0.87	0.0115	0.3957	0.1472	0.711	0.984	0.9889	0.6379	0.9977	0.1076	0.318	0.2624	0.5367	0.3713	0.5524	0.2326	0.6607	0.0768	0.8537	0.01	0.2614	0.8603
TCA Cycle	succinylcarnitine (C4-DC)	0.74	0.88	1.02	1.02	1.15	1.12	1.11	0.85	0.91	1.1	0.98	0.99	0.91	0.73	0.8	1.08	1	0.92	1.22	1.1	0.9	0.94	0.9	0.96	0.83	0.81	0.97	0.0009	0.1357	0.1688	0.7269	0.6634	0.9657	0.946	0.9977	0.1484	0.3638	0.3538	0.5666	0.3609	0.5524	0.254	0.6607	0.4876	0.9808	0.44	0.7108	0.8994
Figure 6A		APOE33_9M_REG	APOE34_9M_REG	APOE44_9M_REG	APOE33_9M_IRREG	APOE34_9M_IRREG	APOE44_9M_IRREG	APOE33_15M_IRREG	APOE34_15M_IRREG	APOE44_15M_IRREG	APOE33_15M_ACYC	APOE34_15M_ACYC	APOE44_15M_ACYC	APOE34_6M_REG	APOE44_6M_REG	APOE44_6M_REG	APOE34_9M_REG	APOE44_9M_REG	APOE44_9M_REG	APOE34_9M_IRREG	APOE44_9M_IRREG	APOE44_9M_IRREG	APOE34_15M_IRREG	APOE44_15M_IRREG	APOE44_15M_IRREG	APOE34_15M_ACYC	APOE44_15M_ACYC	APOE44_15M_ACYC	APOE33_9M_REG	APOE33_9M_REG	APOE34_9M_REG	APOE34_9M_REG	APOE44_9M_REG	APOE44_9M_REG	APOE33_9M_IRREG	APOE33_9M_IRREG	APOE34_9M_IRREG	APOE34_9M_IRREG	APOE44_9M_IRREG	APOE44_9M_IRREG	APOE33_15M_IRREG	APOE33_15M_IRREG	APOE34_15M_IRREG	APOE34_15M_IRREG	APOE44_15M_IRREG	APOE44_15M_IRREG	APOE33_15M_ACYC	APOE33_15M_ACYC	APOE34_15M_ACYC
Sterol		APOE33_6M_REG	APOE34_6M_REG	APOE44_6M_REG	APOE33_9M_REG	APOE34_9M_REG	APOE44_9M_REG	APOE33_9M_IRREG	APOE34_9M_IRREG	APOE44_9M_IRREG	APOE33_15M_IRREG	APOE34_15M_IRREG	APOE44_15M_IRREG	APOE33_6M_REG	APOE33_6M_REG	APOE34_6M_REG	APOE33_9M_REG	APOE33_9M_REG	APOE34_9M_REG	APOE33_9M_IRREG	APOE33_9M_IRREG	APOE34_9M_IRREG	APOE33_15M_IRREG	APOE33_15M_IRREG	APOE34_15M_IRREG	APOE33_15M_ACYC	APOE33_15M_ACYC	APOE34_15M_ACYC	APOE33_6M_REG	APOE33_6M_REG	APOE34_6M_REG	APOE34_6M_REG	APOE44_6M_REG	APOE44_6M_REG	APOE33_9M_REG	APOE33_9M_REG	APOE34_9M_REG	APOE34_9M_REG	APOE44_9M_REG	APOE44_9M_REG	APOE33_9M_IRREG	APOE33_9M_IRREG	APOE34_9M_IRREG	APOE34_9M_IRREG	APOE44_9M_IRREG	APOE44_9M_IRREG	APOE33_15M_IRREG	APOE33_15M_IRREG	APOE34_15M_IRREG
Pathway	Biochemical Name	Fold Change	Fold Change	Fold Change	Fold Change	Fold Change	Fold Change	Fold Change	Fold Change	Fold Change	Fold Change	Fold Change	Fold Change	Fold Change	Fold Change	Fold Change	Fold Change	Fold Change	Fold Change	Fold Change	Fold Change	Fold Change	Fold Change	Fold Change	Fold Change	Fold Change	Fold Change	Fold Change	p-value	q-value	p-value	q-value	p-value	q-value	p-value	q-value	p-value	q-value	p-value	q-value	p-value	q-value	p-value	q-value	p-value	q-value	p-value	q-value	p-value
Sterol	4-cholesten-3-one	1.28	0.99	0.97	0.72	1.18	1.14	1.48	0.75	0.98	0.85	1.41	0.94	1.1	1.26	1.15	0.86	0.96	1.13	1.4	1.52	1.09	0.71	1	1.42	1.18	1.11	0.95	0.0276	0.5017	0.8819	0.8574	0.9502	0.9874	0.0273	0.9977	0.3472	0.4839	0.2402	0.5232	0.0252	0.2345	0.0914	0.6607	0.7192	0.9887	0.3387	0.668	0.033
Sterol	7-hydroxycholesterol (alpha or beta)	1.5	1.25	0.98	0.8	0.95	1.24	1.08	0.96	0.8	0.91	1.03	0.91	1.1	1.31	1.18	0.93	0.86	0.93	1.1	1.33	1.21	0.98	0.99	1.01	1.11	0.99	0.89	0.0164	0.4833	0.1821	0.745	0.7938	0.9711	0.1795	0.9977	0.7938	0.6063	0.1457	0.4748	0.5738	0.6147	0.6626	0.7026	0.0447	0.8537	0.5745	0.7302	0.7761
Sterol	7alpha-hydroxy-3-oxo-4-cholestenoate (7-Hoca)	1.16	1.28	1.02	0.9	1.01	1.2	1.47	1.13	1.17	0.82	0.65	0.96	1.12	1.06	0.95	1.23	0.94	0.76	1.38	1.25	0.91	1.06	1	0.94	0.85	1.17	1.39	0.1672	0.7925	0.0554	0.6351	0.7967	0.9711	0.3607	0.9977	0.8993	0.6396	0.144	0.4725	0.015	0.201	0.4478	0.664	0.6534	0.9887	0.2264	0.6	0.0161
Sterol	cholesterol	0.95	0.93	0.96	0.97	1.05	1.16	1.02	0.9	0.93	1.01	1.03	0.94	1	0.9	0.9	0.98	0.91	0.93	1.06	1.08	1.02	0.94	0.99	1.06	0.96	0.92	0.96	0.2688	0.814	0.3367	0.8196	0.5562	0.9555	0.6518	0.9977	0.4579	0.5127	0.0269	0.4396	0.7738	0.6588	0.094	0.6607	0.4101	0.9614	0.7282	0.7685	0.4663
Sterol	cholesterol sulfate	1.07	0.94	1.06	0.91	1.06	1.14	1.12	1.04	0.93	1.15	0.93	0.96	1.16	1.05	0.91	1.02	1.04	1.02	1.19	1.31	1.09	1.11	1.08	0.98	0.9	0.9	1.01	0.4052	0.874	0.4075	0.8253	0.1782	0.9555	0.2745	0.9977	0.377	0.4908	0.1915	0.5	0.1496	0.4234	0.6726	0.7026	0.4745	0.9705	0.0653	0.4154	0.356
Sterol	desmosterol	0.72	0.92	0.65	1.45	0.61	1	0.84	0.94	1.11	0.68	1.25	1.05	1.13	1	0.89	1.43	0.9	0.63	0.6	0.62	1.04	0.67	0.82	1.23	1.22	1.27	1.04	0.1447	0.7925	0.8561	0.8574	0.0712	0.9555	0.1295	0.9977	0.1718	0.3899	0.9314	0.7173	0.4193	0.5524	0.992	0.7617	0.84	0.9887	0.241	0.6017	0.3794
Figure 7B		APOE33_9M_REG	APOE34_9M_REG	APOE44_9M_REG	APOE33_9M_IRREG	APOE34_9M_IRREG	APOE44_9M_IRREG	APOE33_15M_IRREG	APOE34_15M_IRREG	APOE44_15M_IRREG	APOE33_15M_ACYC	APOE34_15M_ACYC	APOE44_15M_ACYC	APOE34_6M_REG	APOE44_6M_REG	APOE44_6M_REG	APOE34_9M_REG	APOE44_9M_REG	APOE44_9M_REG	APOE34_9M_IRREG	APOE44_9M_IRREG	APOE44_9M_IRREG	APOE34_15M_IRREG	APOE44_15M_IRREG	APOE44_15M_IRREG	APOE34_15M_ACYC	APOE44_15M_ACYC	APOE44_15M_ACYC	APOE33_9M_REG	APOE33_9M_REG	APOE34_9M_REG	APOE34_9M_REG	APOE44_9M_REG	APOE44_9M_REG	APOE33_9M_IRREG	APOE33_9M_IRREG	APOE34_9M_IRREG	APOE34_9M_IRREG	APOE44_9M_IRREG	APOE44_9M_IRREG	APOE33_15M_IRREG	APOE33_15M_IRREG	APOE34_15M_IRREG	APOE34_15M_IRREG	APOE44_15M_IRREG	APOE44_15M_IRREG	APOE33_15M_ACYC	APOE33_15M_ACYC	APOE34_15M_ACYC
Complex Lipid Panel		APOE33_6M_REG	APOE34_6M_REG	APOE44_6M_REG	APOE33_9M_REG	APOE34_9M_REG	APOE44_9M_REG	APOE33_9M_IRREG	APOE34_9M_IRREG	APOE44_9M_IRREG	APOE33_15M_IRREG	APOE34_15M_IRREG	APOE44_15M_IRREG	APOE33_6M_REG	APOE33_6M_REG	APOE34_6M_REG	APOE33_9M_REG	APOE33_9M_REG	APOE34_9M_REG	APOE33_9M_IRREG	APOE33_9M_IRREG	APOE34_9M_IRREG	APOE33_15M_IRREG	APOE33_15M_IRREG	APOE34_15M_IRREG	APOE33_15M_ACYC	APOE33_15M_ACYC	APOE34_15M_ACYC	APOE33_6M_REG	APOE33_6M_REG	APOE34_6M_REG	APOE34_6M_REG	APOE44_6M_REG	APOE44_6M_REG	APOE33_9M_REG	APOE33_9M_REG	APOE34_9M_REG	APOE34_9M_REG	APOE44_9M_REG	APOE44_9M_REG	APOE33_9M_IRREG	APOE33_9M_IRREG	APOE34_9M_IRREG	APOE34_9M_IRREG	APOE44_9M_IRREG	APOE44_9M_IRREG	APOE33_15M_IRREG	APOE33_15M_IRREG	APOE34_15M_IRREG
Pathway	Biochemical Name	Fold Change	Fold Change	Fold Change	Fold Change	Fold Change	Fold Change	Fold Change	Fold Change	Fold Change	Fold Change	Fold Change	Fold Change	Fold Change	Fold Change	Fold Change	Fold Change	Fold Change	Fold Change	Fold Change	Fold Change	Fold Change	Fold Change	Fold Change	Fold Change	Fold Change	Fold Change	Fold Change	p-value	q-value	p-value	q-value	p-value	q-value	p-value	q-value	p-value	q-value	p-value	q-value	p-value	q-value	p-value	q-value	p-value	q-value	p-value	q-value	p-value
Phosphatidylcholines	Total PC	1	1.07	1.04	1.02	1.02	1.01	0.92	0.82	0.98	1.11	1.03	0.94	0.95	1	1.05	1.02	1.03	1.02	1.02	1.02	1	0.91	1.09	1.2	0.85	0.92	1.09	0.9608	0.8258	0.0985	0.8206	0.2764	0.9993	0.7385	0.6202	0.6549	0.9772	0.8241	0.9331	0.1879	0.3417	0.0769	0.6538	0.6159	0.992	0.0994	0.9472	0.9885
Lysophosphatidylcholines	Total LPC	0.89	1.05	1.02	1.08	1.12	1.03	1.05	0.88	1.11	1.02	0.97	0.96	0.93	0.9	0.96	1.11	1.04	0.94	1.15	0.99	0.86	0.96	1.05	1.09	0.91	0.98	1.08	0.329	0.6421	0.5461	0.8747	0.8226	0.9993	0.6202	0.5806	0.5323	0.9772	0.717	0.9288	0.6856	0.4696	0.4686	0.6538	0.1504	0.992	0.7354	0.9552	0.7472
Phosphatidylethanolamines	Total PE	1.08	1.08	1.01	0.98	1.05	1	0.96	0.9	1	1.05	1.07	1.04	0.98	1.07	1.09	0.98	0.99	1.02	1.05	1.01	0.97	0.97	1.05	1.08	1	1.04	1.05	0.472	0.674	0.4506	0.8747	0.9207	0.9993	0.8966	0.6708	0.5677	0.9772	0.957	0.9331	0.5307	0.4227	0.3022	0.6538	0.9525	0.992	0.5722	0.9552	0.8683
Lysophosphatidylethanolamines	Total LPE	0.8	0.86	0.94	1.44	1.24	0.92	0.79	0.89	1.13	1.01	1.06	1.02	0.86	0.84	0.98	0.93	0.99	1.07	0.8	0.63	0.79	0.91	0.9	0.99	0.95	0.91	0.96	0.4004	0.6496	0.2129	0.8342	0.5911	0.9993	0.3277	0.5294	0.1584	0.9772	0.1663	0.8527	0.5606	0.4274	0.4544	0.6538	0.0817	0.992	0.771	0.9552	0.8894
Phosphatidylinositols	Total PI	1.08	1.06	0.86	0.97	1.06	1.06	1.01	0.89	1.04	1.02	1.03	0.96	0.94	1.1	1.17	0.93	0.88	0.95	1.01	0.96	0.95	0.89	1	1.12	0.91	0.94	1.04	0.4219	0.652	0.6845	0.8768	0.0586	0.9993	0.7198	0.6146	0.5964	0.9772	0.6432	0.9136	0.8168	0.5197	0.3528	0.6538	0.5367	0.992	0.9587	0.9649	0.979
Ceramides	Total CER	0.79	1.11	1.25	0.95	1.16	1.1	1.21	0.85	0.94	1.13	0.88	0.83	0.84	0.72	0.86	1.17	1.14	0.97	1.42	1.31	0.92	1	1.02	1.02	0.78	0.75	0.96	0.6113	0.7345	0.5007	0.8747	0.1964	0.9993	0.5621	0.5696	0.3079	0.9772	0.4305	0.8617	0.223	0.3512	0.2983	0.6538	0.5592	0.992	0.677	0.9552	0.566
Dihydroceramides	Total DCER	0.84	1.02	1.2	1.04	1.27	1.01	1.09	0.84	1.04	1.1	0.9	0.83	0.89	0.82	0.92	1.09	1.18	1.08	1.33	1.15	0.86	1.02	1.09	1.06	0.84	0.82	0.98	0.629	0.7425	0.8225	0.888	0.3199	0.9993	0.7898	0.6357	0.1769	0.9772	0.8203	0.9321	0.5728	0.4332	0.3168	0.6538	0.8013	0.992	0.5116	0.9488	0.5736
Hexosylceramides	Total HCER	1.04	0.97	1.04	1.19	1.15	0.83	0.71	0.87	1.19	1.24	1.21	1.18	1.04	1.09	1.05	0.96	1.08	1.13	0.93	0.75	0.81	1.15	1.26	1.1	1.12	1.2	1.07	0.7135	0.7795	0.8038	0.8816	0.6433	0.9993	0.2927	0.5294	0.436	0.9772	0.2057	0.8527	0.0773	0.2974	0.4251	0.6538	0.3409	0.992	0.8014	0.9552	0.7397
Lactosylceramides	Total LCER	1.03	1	1.07	1.26	1.18	0.86	0.85	0.93	1.28	1.11	1.13	1.07	1.06	1.09	1.04	1.03	1.13	1.11	0.96	0.77	0.8	1.05	1.17	1.11	1.07	1.13	1.05	0.9396	0.8249	0.9671	0.9148	0.4446	0.9993	0.0988	0.5294	0.2018	0.9772	0.1241	0.8527	0.125	0.319	0.475	0.6538	0.0359	0.992	0.6512	0.9552	0.6017
Sphingomyelins	Total SM	1.07	1.13	1.06	0.94	1	1.08	1.11	0.91	1.01	0.95	0.96	0.89	0.97	1	1.03	1.02	0.98	0.97	1.07	1.12	1.05	0.88	1.02	1.16	0.88	0.95	1.07	0.2326	0.6421	0.1644	0.8342	0.3769	0.9993	0.242	0.5294	0.9459	0.9976	0.2877	0.8527	0.0437	0.2935	0.4105	0.6538	0.8115	0.992	0.3702	0.9472	0.7567
Cholesteryl Esters	Total CE	3.45	0.89	0.64	0.36	0.7	2.76	2.64	0.99	1.1	0.56	1.92	0.64	2.86	1.92	0.67	0.74	0.36	0.48	1.43	2.7	1.89	0.53	1.12	2.11	1.82	1.28	0.7	0.0728	0.5423	0.5656	0.8768	0.5536	0.9993	0.1584	0.5294	0.2161	0.9772	0.0402	0.8527	0.1209	0.319	0.5452	0.6684	0.8753	0.992	0.3904	0.9472	0.5951
Monoacylglycerols	Total MAG	10.92	8.72	0.78	2.94	0.59	1.59	0.33	1.43	0.63	0.76	0.72	1.45	3.76	20.51	5.46	3	1.46	0.49	0.6	0.79	1.32	2.58	1.51	0.58	2.46	2.88	1.17	0.0506	0.5423	0.0031	0.4493	0.9313	0.9993	0.4878	0.556	0.2601	0.9772	0.8531	0.9331	0.3198	0.3512	0.7392	0.6945	0.703	0.992	0.746	0.9552	0.6712
Diacylglycerols	Total DAG	1.24	1.75	0.96	1.27	1.06	1.13	0.83	1.12	1.18	0.9	1.02	1.12	1.03	1.66	1.6	1.45	1.28	0.88	1.21	1.13	0.93	1.64	1.61	0.98	1.85	2	1.08	0.3218	0.6421	0.2061	0.8342	0.6575	0.9993	0.8706	0.661	0.8117	0.9976	0.629	0.911	0.9783	0.56	0.8835	0.7138	0.7004	0.992	0.968	0.9665	0.9657
Triacylglycerols	Total TAG	1.79	1.81	0.72	0.86	0.84	1.38	1.18	1.25	1.36	0.89	0.81	0.85	0.98	1.76	1.8	0.99	0.71	0.72	0.97	1.14	1.18	1.03	1.32	1.28	0.93	1.24	1.33	0.0715	0.5423	0.0116	0.6792	0.3279	0.9993	0.3849	0.5297	0.3935	0.9772	0.2208	0.8527	0.2685	0.3512	0.3888	0.6538	0.5494	0.992	0.6369	0.9552	0.415
Statistical Analysis/Descriptors
FOLD CHANGE	Indicates the ratio of the mean scaled intensity for a metabolite between two experimental groups.
0.55	Green: Indicates statistically significant difference (p ≤ 0.05) between the groups shown and a metabolite ratio of < 1.00.
0.76	Light Green: Statistically trending differences (0.05 < p < 0.10) and a metabolite ratio of < 1.00.
1.71	Red: Indicates statistically significant difference (p ≤ 0.05) between the groups shown and a metabolite ratio of ≥ 1.00.
1.32	Light Red: Statistically trending differences (0.05 < p < 0.10) and a metabolite ratio of ≥ 1.00.
p-value	p-values for each comparison using the corresponding statistical analysis (e.g., t-Test, ANOVA, etc.) computed from natural log-transformed data.
q-value	q-values are calculated from the distribution of p-values for a given comparison. q-values are a method for estimating the proportion of false positives given a large number of tests, though unlike other methods (e.g., Bonferroni, Tukey) does not adjust the p-value.
[truncated: 33 more columns]
